# Supplementary material for: Serum proteomic profiling in patients with advanced Schistosoma japonicum-induced hepatic fibrosis
Source: Parasit Vectors. 2021 May 1;14:232. doi: 10.1186/s13071-021-04734-1 (PMC8088642; doi:10.1186/s13071-021-04734-1)
Supplement: Supplementary file 1 — Additional file 1: Table S1. Differentially expressed proteins of serum samples between SHF with F2 and healthy controls (sheet 1). Table S2. Differentially expressed proteins of serum samples between SHF with F4 and SHF with F2 (sheet 2). Table S3. KEGG pathway analysis of the differentially expressed proteins of serum samples between SHF with F2 and healthy controls (fold change of ≥ ± 1.5) (sheet 3). Table S4. KEGG pathway analysis of the differentially expressed proteins of serum samples between SHF with F4 and SHF with F2 (fold change of ≥ ± 1.5) (sheet 4). [file 13071_2021_4734_MOESM1_ESM.xlsx]

## Sheet: Table S1
Table S1. Differentially expressed proteins of serum samples between SHF with F2 and healthy controls
Protein accession	Protein description	Sequence Number	B/A Ratio	P value
C9JVG0	Serotransferrin (Fragment)	1	3.67014	0.000882521
A0A5C2GDJ5	IGH + IGL c554_light_IGKV1-17_IGKJ1 (Fragment)	1	3.38071	0.0156113
B7Z556	cDNA FLJ56822, highly similar to Alpha-2-HS-glycoprotein	1	3.21911	0.00256646
A0A5C2FVZ6	IGL c186_light_IGKV1-33_IGKJ2 (Fragment)	1	3.00378	0.0284203
A0A5C2GT38	IG c989_heavy_IGHV3-13_IGHD6-6_IGHJ2 (Fragment)	3	2.98624	0.0467241
A0A5C2GHL2	IGH + IGL c225_heavy_IGHV3-7_IGHD4-23_IGHJ3 (Fragment)	1	2.5553	0.0105041
A0A0S2Z4Q2	Transforming growth factor beta-induced 68kDa isoform 1 (Fragment)	9	2.16954	0.0443647
A0A5C2FXI8	IGL c1711_light_IGKV1-39_IGKJ2 (Fragment)	1	2.07857	0.0455194
P84387	Antimicrobial peptide 1	2	2.05957	0.0470227
A0A5C2G6Z4	IGL c107_light_IGKV1D-39_IGKJ1 (Fragment)	1	2.03932	0.0448449
A0A024R8Z0	L-selectin	6	1.94409	0.0419316
A0A5C2GCK5	IGH + IGL c478_heavy_IGHV3-21_IGHD6-19_IGHJ6 (Fragment)	2	1.91201	0.0425214
I3L145	Sex hormone-binding globulin	16	1.89556	0.00273239
A0A5C2GG66	IG c858_heavy_IGHV3-21_IGHD5-18_IGHJ5 (Fragment)	2	1.857	0.0279131
A0A0X9UWM4	IBM-A3 heavy chain variable region (Fragment)	3	1.77701	0.0106084
A0A5C2FZM8	IGL c2382_light_IGKV1D-39_IGKJ1 (Fragment)	2	1.7597	0.0183932
A0A5C2GKR5	IG c577_heavy_IGHV3-9_IGHD3-16_IGHJ4 (Fragment)	2	1.73108	0.0455781
A0A5C2FUY0	IGL c404_light_IGKV3-20_IGKJ1 (Fragment)	1	1.69324	0.00199177
A0A5C2GF46	IG c1011_heavy_IGHV3-7_IGHD3-3_IGHJ1 (Fragment)	1	1.67134	0.00772721
A0A5C2GP43	IG c1136_heavy_IGHV5-51_IGHD4-23_IGHJ4 (Fragment)	3	1.66683	0.047937
A0A5C2G2B7	IGL c3428_light_IGLV3-25_IGLJ2 (Fragment)	1	1.6205	0.0183481
A0A5C2GC79	IGH + IGL c193_light_IGLV3-25_IGLJ3 (Fragment)	1	1.61668	0.0269898
A0A2P9AMP2	Uncharacterized protein	2	1.61607	0.014445
A0A5C2GL47	IG c252_heavy_IGHV3-11_IGHD6-13_IGHJ5 (Fragment)	2	1.5705	0.019454
A0A5C2GH70	IG c941_heavy_IGHV3-7_IGHD3-3_IGHJ6 (Fragment)	2	1.54969	0.0115656
A0A5C2GVG5	IG c537_heavy_IGHV3-74_IGHD1-26_IGHJ6 (Fragment)	3	1.52239	0.013441
A0A5C2FTM7	IGL c52_light_IGKV2-30_IGKJ3 (Fragment)	4	1.50317	0.036682
A0A5C2H2D3	IG c1126_light_IGKV3-15_IGKJ1 (Fragment)	1	0.66145	0.0444866
P81187	Complement factor B	2	0.652203	0.0472028
Q6LAM1	Heavy chain of factor I (Fragment)	3	0.643128	0.0483869
A0A5C2G457	IGL c3704_light_IGKV1-5_IGKJ1 (Fragment)	3	0.63284	0.00562851
Q8NCL6	cDNA FLJ90170 fis, clone MAMMA1000370, highly similar to Ig alpha-1 chain C region	16	0.612024	0.000916822
A0A5C2G8S9	IGH + IGL c230_heavy_IGHV3-33_IGHD3-10_IGHJ1 (Fragment)	6	0.609692	0.00597143
H0YAC1	Plasma kallikrein (Fragment);Plasma kallikrein	55	0.60903	0.0130187
P05546	Heparin cofactor 2	46	0.603883	0.000610108
A0A5C2GLU3	IG c148_heavy_IGHV3-7_IGHD3-3_IGHJ6 (Fragment)	1	0.595455	0.011085
A0A5C2GB36	IGH + IGL c295_light_IGKV4-1_IGKJ3 (Fragment)	2	0.584884	0.00146317
A0A5C2G171	IGL c2899_light_IGKV1-39_IGKJ1 (Fragment);IGL c2610_light_IGKV1D-39_IGKJ1 (Fragment)	1	0.57298	0.0125974
A0A5C2GPA3	IG c650_heavy_IGHV4-34_IGHD6-13_IGHJ4 (Fragment)	1	0.567063	0.00211542
A0A5C2FTN6	IGL c62_light_IGLV3-21_IGLJ1 (Fragment)	2	0.566902	0.0124744
P02776	Platelet factor 4	8	0.562554	0.0349696
B4E335	cDNA FLJ52842, highly similar to Actin, cytoplasmic 1;cDNA FLJ57283, highly similar to Actin, cytoplasmic 2;Actin, cytoplasmic 2;HCG15971, isoform CRA_a;Beta actin variant (Fragment);Beta actin variant (Fragment);Beta actin variant (Fragment);Uncharacterized protein (Fragment)	13	0.551538	0.0425118
A0A5C2G3D5	IGL c1937_light_IGKV4-1_IGKJ2 (Fragment)	3	0.550041	0.0331237
A0A5C2GLJ1	IG c807_light_IGKV3-15_IGKJ4 (Fragment)	3	0.536293	0.00210007
A0A5C2FUC4	IGL c352_light_IGLV1-40_IGLJ3 (Fragment);IGL c1155_light_IGLV1-40_IGLJ2 (Fragment)	2	0.528245	0.000569305
A0A5C2GFJ1	IG c965_heavy_IGHV4-34_IGHD4-23_IGHJ3 (Fragment)	3	0.521368	0.0141326
A0A5C2GXC2	IG c1247_heavy_IGHV1-69_IGHD1-1_IGHJ6 (Fragment)	2	0.516924	2.65404e-05
S6BGD6	IgG L chain	2	0.511119	0.00677888
A0A5C2GWS2	IG c1272_light_IGLV2-11_IGLJ3 (Fragment)	1	0.508936	0.00413967
Q6N091	Uncharacterized protein DKFZp686C02220 (Fragment)	10	0.508636	0.0391873
A0A5C2GLB9	IG c824_light_IGLV1-44_IGLJ2 (Fragment)	1	0.496172	0.0128949
A0A5C2G3G3	IGL c3150_light_IGLV1-40_IGLJ1 (Fragment);IGL c189_light_IGLV1-40_IGLJ1 (Fragment)	1	0.495918	0.00395054
Q6ZW64	cDNA FLJ41552 fis, clone COLON2004478, highly similar to Protein Tro alpha1 H,myeloma	5	0.490492	0.00382817
A0A5C2FV64	IGL c56_light_IGLV1-40_IGLJ2 (Fragment);IGH + IGL c567_light_IGLV1-40_IGLJ3 (Fragment)	2	0.487623	0.00410407
A0A5C2GMH8	IG c377_light_IGKV4-1_IGKJ4 (Fragment)	1	0.461912	0.00127912
A0A5C2GIB7	IG c57_heavy_IGHV4-61_IGHD3-10_IGHJ3 (Fragment)	2	0.441808	0.0078539
P00739	Haptoglobin-related protein	12	0.43747	0.0157958
A0A5C2GLK3	IG c246_light_IGLV2-14_IGLJ3 (Fragment);IG c240_light_IGLV2-14_IGLJ2 (Fragment)	1	0.428792	0.0294371
A0A5C2GIB9	IG c878_heavy_IGHV4-34_IGHD2-21_IGHJ3 (Fragment);IG c1071_heavy_IGHV4-34_IGHD2-21_IGHJ3 (Fragment)	3	0.422494	0.0233912
A0A5C2FTR7	IGL c229_light_IGKV1-12_IGKJ3 (Fragment)	1	0.403093	0.00277035
A0A5C2GN23	IG c263_heavy_IGHV4-34_IGHD4-23_IGHJ6 (Fragment)	2	0.361102	0.0360281
O75460	Serine/threonine-protein kinase/endoribonuclease IRE1	2	0.358534	0.0126356
A0A5C2GG86	IG c359_heavy_IGHV3-30_IGHD3-22_IGHJ4 (Fragment)	1	0.351516	0.000768923
A0A5C2G8H0	IGH + IGL c110_heavy_IGHV4-4_IGHD2-2_IGHJ6 (Fragment)	2	0.34948	0.00300639
P00738	Haptoglobin	76	0.295146	0.00105527
A0A5C2G2T6	IGL c2265_light_IGLV1-51_IGLJ1 (Fragment);IG c497_light_IGLV1-51_IGLJ2 (Fragment)	2	0.272063	0.03507
A0A024R0T9	Apolipoprotein C-II isoform 1;Apolipoprotein C-II isoform 2 (Fragment);APOC4-APOC2 readthrough (NMD candidate)	11	0.72368	0.0257501
A0A024R6N9	Serpin peptidase inhibitor, clade A (Alpha-1 antiproteinase, antitrypsin), member 5, isoform CRA_a	11	1.40148	0.034647
A0A024R984	HCG40889, isoform CRA_a	5	0.698623	0.00128525
A0A096LPE2	SAA2-SAA4 readthrough	12	0.775231	0.0216207
A0A0B4J1U7	Immunoglobulin heavy variable 6-1;IG c335_heavy_IGHV6-1_IGHD2-8_IGHJ4 (Fragment);IG c1012_heavy_IGHV6-1_IGHD7-27_IGHJ3 (Fragment);IG c66_heavy_IGHV6-1_IGHD3-16_IGHJ6 (Fragment);IG c76_heavy_IGHV6-1_IGHD1-1_IGHJ3 (Fragment);IG c634_heavy_IGHV6-1_IGHD6-13_IGHJ4 (Fragment);IG c1318_heavy_IGHV6-1_IGHD4-23_IGHJ2 (Fragment);IG c890_heavy_IGHV6-1_IGHD3-22_IGHJ3 (Fragment);IG c1865_heavy_IGHV6-1_IGHD3-22…	1	0.8072	0.0137821
A0A3B3ISR2	Complement C1r subcomponent;cDNA FLJ75066, highly similar to Homo sapiens complement component 1, r subcomponent (C1R), mRNA;Complement C1r subcomponent;Complement component 1, r subcomponent variant (Fragment);Complement component 1, r subcomponent variant (Fragment)	46	1.18887	0.0291278
A0A5C2FTV2	IGL c142_light_IGKV1-9_IGKJ4 (Fragment);IGL c353_light_IGKV1-9_IGKJ4 (Fragment)	1	0.698532	0.0378913
A0A5C2FUE5	IGL c601_light_IGLV2-14_IGLJ3 (Fragment)	3	0.711901	0.00135686
A0A5C2FWW1	IGL c1439_light_IGKV3-15_IGKJ2 (Fragment)	1	1.35148	0.0410183
A0A5C2FXR7	IGL c1621_light_IGKV3-15_IGKJ2 (Fragment)	1	1.3454	0.00799691
A0A5C2FZK9	IGL c2134_light_IGKV3-20_IGKJ2 (Fragment)	1	1.27503	0.00106397
A0A5C2G1A8	IGL c2330_light_IGKV3-20_IGKJ3 (Fragment)	1	1.47505	0.0118687
A0A5C2G1Q1	IGL c2386_light_IGKV1-27_IGKJ5 (Fragment)	2	1.40635	0.0270391
A0A5C2G219	IGL c1862_light_IGKV1-5_IGKJ2 (Fragment)	2	1.35441	0.0298662
A0A5C2G285	IGL c1577_light_IGKV1D-39_IGKJ1 (Fragment)	2	1.43687	0.00622849
A0A5C2G3K7	IGL c3868_light_IGKV1-33_IGKJ4 (Fragment);IGL c330_light_IGKV1D-33_IGKJ2 (Fragment)	1	1.33369	0.0241136
A0A5C2G571	IGL c4094_light_IGLV1-51_IGLJ2 (Fragment);IG c206_light_IGLV1-51_IGLJ3 (Fragment);IG c696_light_IGLV1-51_IGLJ3 (Fragment)	2	1.33117	0.0264875
A0A5C2G5S3	IGL c3786_light_IGLV1-44_IGLJ1 (Fragment)	5	1.36192	0.00448678
A0A5C2G6K6	IGH c222_heavy__IGHV4-59_IGHD6-25_IGHJ5 (Fragment)	1	0.90549	0.0297097
A0A5C2G8J2	IGL c3955_light_IGLV1-47_IGLJ3 (Fragment)	1	1.37471	0.0364364
A0A5C2G9K4	IGL c2368_light_IGKV3-15_IGKJ4 (Fragment)	2	0.759637	0.00209109
A0A5C2G9Z5	IGH c85_heavy__IGHV3-9_IGHD1-1_IGHJ6 (Fragment)	2	1.35684	0.045515
A0A5C2GAS8	IGH + IGL c366_heavy_IGHV3-74_IGHD2-21_IGHJ4 (Fragment)	1	0.779138	0.0409682
A0A5C2GB23	IGH + IGL c466_heavy_IGHV3-33_IGHD1-20_IGHJ4 (Fragment)	1	0.730597	0.0323795
A0A5C2GF02	IGH + IGL c459_heavy_IGHV3-23_IGHD6-19_IGHJ4 (Fragment);IG c29_heavy_IGHV3-23_IGHD5-12_IGHJ4 (Fragment)	1	1.43804	0.0383367
A0A5C2GFC3	IG c332_heavy_IGHV3-7_IGHD2-15_IGHJ1 (Fragment)	5	0.830918	0.0191758
A0A5C2GFF3	IG c1142_heavy_IGHV3-73_IGHD3-22_IGHJ4 (Fragment)	4	1.26796	0.0279059
A0A5C2GIQ7	IG c885_light_IGLV1-47_IGLJ3 (Fragment)	2	0.675765	0.041615
A0A5C2GKT3	IG c912_light_IGKV4-1_IGKJ5 (Fragment)	2	1.3473	0.0416318
A0A5C2GR19	IG c1836_heavy_IGHV4-59_IGHD3-9_IGHJ4 (Fragment)	1	0.750114	0.0483532
A0A5C2GT79	IG c664_light_IGKV2-30_IGKJ3 (Fragment)	1	0.684678	0.0245908
A0A5C2GUJ0	IG c177_heavy_IGHV5-51_IGHD2-2_IGHJ4 (Fragment)	1	1.42137	0.0224535
A0A5C2GUX6	IG c389_light_IGKV3-11_IGKJ1 (Fragment)	1	0.824772	0.000805412
A0A5C2GVK5	IG c1605_light_IGLV4-69_IGLJ3 (Fragment);IG c1635_light_IGLV4-69_IGLJ2 (Fragment);IG c1677_light_IGLV4-69_IGLJ2 (Fragment);IG c840_light_IGLV4-69_IGLJ2 (Fragment);IG c1568_light_IGLV4-69_IGLJ2 (Fragment);IG c576_light_IGLV4-69_IGLJ2 (Fragment);IG c1598_light_IGLV4-69_IGLJ2 (Fragment)	1	1.28227	0.0414279
A0A5C2GVL1	IG c1347_light_IGKV2-30_IGKJ4 (Fragment)	2	0.713465	0.0167214
A0A5C2GX39	IG c1513_light_IGKV3-11_IGKJ4 (Fragment)	2	1.33105	0.0354997
A0A5C2GX61	IG c1402_light_IGKV3-11_IGKJ5 (Fragment)	1	1.26897	0.0230713
A0A5C2GZG9	IG c1078_light_IGKV1-27_IGKJ3 (Fragment)	6	1.35019	0.0139559
A5PL32	APOL1 protein (Fragment);cDNA, FLJ94353, highly similar to Homo sapiens apolipoprotein L, 1 (APOL1), transcript variant 2, mRNA;APOL1 protein (Fragment);APOL1 protein (Fragment);APOL1 protein	18	0.721381	0.0277062
A8K8Z4	cDNA FLJ78071, highly similar to Human MHC class III complement component C6 mRNA	2	0.709724	0.024157
B2R888	Monocyte differentiation antigen CD14	13	1.48582	0.0281439
B4E1D8	cDNA FLJ51597, highly similar to C4b-binding protein alpha chain	46	0.797196	0.0163182
B4E367	cDNA FLJ61564, highly similar to Plexin domain-containing protein 2;Plexin domain-containing protein 2;Isoform 2 of Plexin domain-containing protein 2	2	1.38929	0.0476293
E7ETH0	Complement factor I	46	1.14408	0.00233554
O43263	RNA editing deaminase 1;Double-stranded RNA-specific editase 1;Isoform 2 of Double-stranded RNA-specific editase 1;Isoform 3 of Double-stranded RNA-specific editase 1;Isoform 4 of Double-stranded RNA-specific editase 1;Isoform 5 of Double-stranded RNA-specific editase 1;Isoform 6 of Double-stranded RNA-specific editase 1;RNA adenosine deaminase	1	1.37009	0.0460227
P01871	Immunoglobulin heavy constant mu	49	0.810831	0.0394617
P02750	Leucine-rich alpha-2-glycoprotein	2	1.14868	0.0337319
P06868	Plasminogen	2	0.681545	0.012213
P0DOX6	Immunoglobulin mu heavy chain	5	0.718066	0.0225006
P0DOX7	Immunoglobulin kappa light chain	2	0.898995	0.0145344
P13671	Complement component C6	60	0.850356	0.0337047
P18065	Insulin-like growth factor-binding protein 2	5	1.43289	0.00549573
P27169	Serum paraoxonase/arylesterase 1	20	1.22983	0.0308245
P40197	Platelet glycoprotein V	1	0.776213	0.034167
Q06033	Inter-alpha-trypsin inhibitor heavy chain H3;Isoform 2 of Inter-alpha-trypsin inhibitor heavy chain H3	43	1.23135	0.0352217
V9HWP0	Pentaxin	18	0.688984	0.043198
A0A024R035	Complement component 9, isoform CRA_a;Complement component C9	62	0.958213	0.673514
A0A024R0T8	Apolipoprotein C-I, isoform CRA_a;Apolipoprotein C-I (Fragment)	11	0.682088	0.232335
A0A024R3E3	Apolipoprotein A-I, isoform CRA_a	93	1.1025	0.0563124
A0A024R462	Fibronectin 1, isoform CRA_n	140	0.9821	0.747936
A0A024R580	Calpain 1, (Mu/I) large subunit, isoform CRA_a;Calpain 1, (Mu/I) large subunit, isoform CRA_b;cDNA, FLJ96627, highly similar to Homo sapiens calpain 1, (mu/I) large subunit (CAPN1), mRNA;cDNA FLJ56829, highly similar to Neurogenic differentiation factor 6;cDNA FLJ53224, highly similar to Calpain-1 catalytic subunit;Calpain-1 catalytic subunit	2	0.502962	0.482803
A0A024R6I6	Serpin peptidase inhibitor, clade A (Alpha-1 antiproteinase, antitrypsin), member 10, isoform CRA_b;Protein Z-dependent protease inhibitor	6	1.15873	0.175109
A0A024R6I7	Alpha-1-antitrypsin	10	0.542423	0.282107
A0A024R6I9	Serpin peptidase inhibitor, clade A (Alpha-1 antiproteinase, antitrypsin), member 4, isoform CRA_a;cDNA, FLJ93695, highly similar to Homo sapiens serpin peptidase inhibitor, clade A (alpha-1 antiproteinase, antitrypsin), member 4 (SERPINA4), mRNA	43	1.163	0.0778015
A0A024R6P0	Serpin peptidase inhibitor, clade A (Alpha-1 antiproteinase, antitrypsin), member 3, isoform CRA_c;cDNA FLJ35730 fis, clone TESTI2003131, highly similar to ALPHA-1-ANTICHYMOTRYPSIN	68	0.970614	0.769357
A0A024R7F1	Protein kinase C substrate 80K-H, isoform CRA_a;Glucosidase 2 subunit beta (Fragment);Protein kinase C substrate 80K-H isoform 1 (Fragment);Protein kinase C substrate 80K-H isoform 2 (Fragment);cDNA FLJ59211, highly similar to Glucosidase 2 subunit beta;Glucosidase 2 subunit beta;Glucosidase 2 subunit beta;Isoform 2 of Glucosidase 2 subunit beta;Glucosidase 2 subunit beta	1	0.578971	0.351246
A0A024R8S5	Protein disulfide-isomerase;cDNA FLJ59033, highly similar to Protein disulfide-isomerase;Protein disulfide-isomerase;cDNA FLJ59430, highly similar to Protein disulfide-isomerase;Protein disulfide-isomerase (Fragment);Protein disulfide-isomerase;p4HB protein (Fragment)	2	0.00877636	0.422072
A0A024R9Q1	Thrombospondin 1, isoform CRA_a;Thrombospondin-1	27	0.863017	0.41463
A0A024RAB6	Heparan sulfate proteoglycan 2 (Perlecan), isoform CRA_b;Basement membrane-specific heparan sulfate proteoglycan core protein	4	0.173536	0.481261
A0A024RAB7	UDP-galactose-4-epimerase, isoform CRA_b;UDP-glucose 4-epimerase;Isoform 2 of UDP-glucose 4-epimerase;UDP-glucose 4-epimerase (Fragment);UDP-glucose 4-epimerase (Fragment);UDP-glucose 4-epimerase (Fragment)	1	0.906965	0.775745
A0A024RAB9	Adiponectin A;Complement C1q subcomponent subunit B (Fragment);Complement C1q subcomponent subunit B	16	1.31703	0.199834
A0A024RDT4	Lymphocyte cytosolic protein 1 (L-plastin), isoform CRA_a;L-plastin variant (Fragment);Epididymis secretory protein Li 37	6	2.19454	0.517249
A0A068LKQ2	Ig heavy chain variable region (Fragment)	4	0.858362	0.783435
A0A068LKQ8	Ig heavy chain variable region (Fragment)	1	1.21231	0.472545
A0A068LKR4	Ig heavy chain variable region (Fragment)	2	1.45325	0.0543802
A0A075B6I4	Immunoglobulin lambda variable 10-54;Immunoglobulin lambda variable 10-54;IGL c2059_light_IGLV10-54_IGLJ3 (Fragment);IGL c1123_light_IGLV10-54_IGLJ3 (Fragment);IG c828_light_IGLV10-54_IGLJ3 (Fragment);IG c1249_light_IGLV10-54_IGLJ3 (Fragment);IG c660_light_IGLV10-54_IGLJ3 (Fragment);IG c147_light_IGLV10-54_IGLJ2 (Fragment);IG c1396_light_IGLV10-54_IGLJ2 (Fragment);V1-20 protein (Fragment)	1	1.67184	0.127169
A0A075B6J9	Immunoglobulin lambda variable 2-18;IGL c3263_light_IGLV2-18_IGLJ1 (Fragment);IGL c352_light_IGLV2-18_IGLJ3 (Fragment);IG c192_light_IGLV2-18_IGLJ1 (Fragment);IG c1302_light_IGLV2-18_IGLJ1 (Fragment);IG c1566_light_IGLV2-18_IGLJ1 (Fragment);V1-5 protein (Fragment)	3	1.00449	0.978263
A0A075B6R2	Immunoglobulin heavy variable 4-4	3	0.857792	0.606618
A0A087WSX0	Immunoglobulin lambda variable 5-45;Immunoglobulin lambda variable 5-39;Immunoglobulin lambda variable 5-45 (Fragment);IGL c885_light_IGLV5-45_IGLJ3 (Fragment);IGL c521_light_IGLV5-45_IGLJ3 (Fragment);IG c921_light_IGLV5-45_IGLJ1 (Fragment);IG c1270_light_IGLV5-45_IGLJ2 (Fragment);V4-2 protein (Fragment)	1	0.857885	0.382205
A0A087WSY5	Carboxypeptidase B2	16	0.947814	0.551097
A0A087WWT3	Serum albumin	3	1.11717	0.0621796
A0A087WXI2,A0A087WXI2	IgGFc-binding protein,IgGFc-binding protein (Fragment);IgGFc-binding protein	12	1.23539	0.244099
A0A087X106	Keratin, type II cuticular Hb1;KRT83 protein;cDNA FLJ77849, highly similar to Homo sapiens keratin, hair, basic, 6 (monilethrix) (KRTHB6), mRNA;cDNA FLJ55910, highly similar to Keratin, type II cuticular Hb6;Keratin, type II cuticular Hb6;Keratin, type II cuticular Hb3;Keratin, type II cuticular Hb5;Keratin, type II cuticular Hb6;Keratin, type II cuticular Hb1;Type II hair keratin 6 (Fragment);Ty…	2	1.12045	0.579081
A0A087X1J7	Glutathione peroxidase;Glutathione peroxidase 3	9	0.914591	0.267563
A0A0A0MRJ7	Coagulation factor V	19	1.06935	0.494003
A0A0B4J1U3	Immunoglobulin lambda variable 1-36;IGL c2247_light_IGLV1-36_IGLJ3 (Fragment);IGH + IGL c618_light_IGLV1-36_IGLJ2 (Fragment);IG c339_light_IGLV1-36_IGLJ2 (Fragment);IG c533_light_IGLV1-36_IGLJ2 (Fragment);V1-11 protein (Fragment);V1-11 protein (Fragment)	1	0.884878	0.446594
A0A0B4J1V2	Immunoglobulin heavy variable 2-26;IGHV2-26 protein (Fragment);MS-B1 heavy chain variable region (Fragment);Ig heavy chain variable region (Fragment);IGH c246_heavy__IGHV2-26_IGHD3-10_IGHJ4 (Fragment);IGH + IGL c276_heavy_IGHV2-26_IGHD6-13_IGHJ5 (Fragment);IG c936_heavy_IGHV2-26_IGHD3-3_IGHJ6 (Fragment);IG c332_heavy_IGHV2-26_IGHD1-26_IGHJ4 (Fragment);IG c646_heavy_IGHV2-26_IGHD3-3_IGHJ3 (Fragmen…	4	1.02621	0.818774
A0A0B4J1Y8	Immunoglobulin lambda variable 9-49;IGL c253_light_IGLV9-49_IGLJ2 (Fragment);IGL c2125_light_IGLV9-49_IGLJ2 (Fragment);IGL c3487_light_IGLV9-49_IGLJ2 (Fragment);IG c1204_light_IGLV9-49_IGLJ2 (Fragment);IG c1101_light_IGLV9-49_IGLJ2 (Fragment);IG c77_light_IGLV9-49_IGLJ2 (Fragment);IG c1733_light_IGLV9-49_IGLJ3 (Fragment);V5-2 protein (Fragment);Ig-like domain-containing protein (Fragment)	3	2.01504	0.0694916
A0A0C4DGB6	Serum albumin	282	1.03298	0.541818
A0A0C4DGZ8	Glycoprotein Ib (Platelet), alpha polypeptide;Mutant platelet membrane glycoprotein Ib-alpha;Mutant platelet membrane glycoprotein Ib-alpha;Platelet membrane glycoprotein Ib-alpha;Platelet glycoprotein Ib alpha (Fragment);Platelet glycoprotein Ib alpha;Platelet glycoprotein Ib alpha polypeptide type 2;Platelet glycoprotein Ib alpha polypeptide type 3;Platelet glycoprotein Ib alpha polypeptide typ…	2	0.515676	0.145089
A0A0K0K1H8	Epididymis secretory sperm binding protein Li 71p	206	1.07641	0.321153
A0A0K0K1J1	Epididymis secretory protein Li 2	5	1.00878	0.966275
A0A0S2Z333	Serpin peptidase inhibitor clade G member 1 isoform 4 (Fragment)	2	1.02278	0.840118
A0A0S2Z3D5	Apolipoprotein E isoform 1 (Fragment)	62	1.17954	0.160944
A0A0S2Z3Y1	Lectin galactoside-binding soluble 3 binding protein isoform 1 (Fragment);cDNA FLJ53478, highly similar to Galectin-3-binding protein	15	0.98389	0.717236
A0A0S2Z4F1	EGF containing fibulin-like extracellular matrix protein 1 isoform 1 (Fragment);cDNA FLJ77823, highly similar to Homo sapiens EGF-containing fibulin-like extracellular matrix protein 1, transcript variant 3, mRNA;Isoform 2 of EGF-containing fibulin-like extracellular matrix protein 1;Isoform 3 of EGF-containing fibulin-like extracellular matrix protein 1;Isoform 4 of EGF-containing fibulin-like e…	14	1.27981	0.10382
A0A0S2Z4I5	Complement factor properdin isoform 1 (Fragment)	14	1.02289	0.919502
A0A0S2Z4K3	Protein S isoform 1 (Fragment);Protein S isoform 2 (Fragment);Vitamin K-dependent protein S;Vitamin K-dependent protein S,Protein S (Alpha), isoform CRA_b	34	0.885881	0.439528
A0A0U1RR20	Proteoglycan 4	12	1.1187	0.547092
A0A0X9UWK7	MS-D4 heavy chain variable region (Fragment)	1	0.816776	0.334637
A0A0X9V9C4	GCT-A8 heavy chain variable region (Fragment)	3	1.31612	0.568908
A0A109PPC2	GCT-A7 light chain variable region (Fragment)	2	3.90229	0.362095
A0A109PVK5	GCT-A6 heavy chain variable region (Fragment)	3	1.09656	0.673893
A0A125QYY9	IBM-B2 heavy chain variable region (Fragment)	6	1.51089	0.19257
A0A125U0V1	MS-F1 heavy chain variable region (Fragment)	2	0.821169	0.85076
A0A140VJI7	Testicular tissue protein Li 61;Isoform 4 of Extracellular matrix protein 1	13	1.13735	0.221353
A0A140VK00	Testicular tissue protein Li 227	19	0.830495	0.0823294
A0A140VK24	Testicular secretory protein Li 24	5	1.13419	0.706506
A0A140VKF3	Testis tissue sperm-binding protein Li 70n	35	0.965101	0.573779
A0A182DWH7	Selenoprotein P (Fragment);Selenoprotein P	9	0.395254	0.0716456
A0A193CHQ9	10E8 heavy chain variable region (Fragment)	10	1.18913	0.3486
A0A1B1CYC5	Vitamin D binding protein (Fragment)	4	2.00176	0.152145
A0A1L2BU44	Anti-staphylococcal enterotoxin E variable region lambda chain (Fragment);IG c1323_light_IGLV6-57_IGLJ3 (Fragment)	1	1.02649	0.784147
A0A1S5UZ39	Hemoglobin subunit alpha	28	1.01343	0.966097
A0A1U9X793	APOM;Apolipoprotein M;Apolipoprotein M	12	1.2301	0.0756593
A0A1W2PQB1	Fc of IgG low affinity IIIa receptor isoform 1 (Fragment);Low affinity immunoglobulin gamma Fc region receptor III-A (Fragment);Low affinity immunoglobulin gamma Fc region receptor III-A;Low affinity immunoglobulin gamma Fc region receptor III-A	3	1.08536	0.485643
A0A1W6IYI8	N90-VRC38.10 heavy chain variable region (Fragment);IG c43_heavy_IGHV3-64_IGHD2-21_IGHJ4 (Fragment);IG c521_heavy_IGHV3-48_IGHD3-22_IGHJ3 (Fragment);IG c923_heavy_IGHV3-66_IGHD3-9_IGHJ1 (Fragment)	1	0.699721	0.414508
A0A1W6IYK2	N90-VRC38.06 light chain variable region (Fragment)	2	0.50074	0.166559
A0A1Z1VXF2	CD44 protein (Fragment);Indian blood group antigen;cDNA FLJ76654, highly similar to Homo sapiens CD44 antigen (homing function and Indian blood group system) (CD44), transcript variant 4, mRNA;cDNA FLJ52702, highly similar to Homo sapiens CD44 antigen (homing function and Indian blood group system) (CD44), transcript variant 4, mRNA;CD44 antigen (Fragment);CD44 antigen (Fragment);CD44 antigen (Fr…	2	1.10481	0.335286
A0A286YES1	Immunoglobulin heavy constant gamma 3 (Fragment);Immunoglobulin heavy constant gamma 3 (Fragment);Immunoglobulin heavy constant gamma 3;Uncharacterized protein;Uncharacterized protein	20	1.17395	0.492689
A0A286YFJ8	Immunoglobulin heavy constant gamma 4 (Fragment);Immunoglobulin heavy constant gamma 4	24	2.03914	0.0656219
A0A2H2EQP0	Proton-associated sugar transporter A	1	1.15113	0.43746
A0A2P9AMQ5	Uncharacterized protein	1	1.18193	0.483333
A0A2P9AW94	Uncharacterized protein	1	0.913232	0.817214
A0A2S0BDD1	Antithrombin III isoform;Antithrombin-III	76	1.0618	0.099184
A0A2U8J8Q1	Ig heavy chain variable region (Fragment)	5	1.50769	0.374086
A0A2U8J8Y8	Ig heavy chain variable region (Fragment)	1	1.07685	0.607049
A0A2U8J8Z6	Ig heavy chain variable region (Fragment)	2	0.637093	0.224242
A0A2U8J920	Ig heavy chain variable region (Fragment)	1	0.865044	0.55678
A0A2U8J957	Ig heavy chain variable region (Fragment)	1	0.905134	0.462352
A0A2U8J996	Ig heavy chain variable region (Fragment)	3	1.15598	0.641083
A0A2U8J9B7	Ig heavy chain variable region (Fragment)	1	2.21889	0.268256
A0A2U8J9D3	Ig heavy chain variable region (Fragment)	2	1.93877	0.458086
A0A2Y9CYF0	Ig heavy chain variable region (Fragment)	3	1.68165	0.507111
A0A2Z4LCH4	Corticosteroid-binding globulin;cDNA, FLJ94361, highly similar to Homo sapiens serine (or cysteine) proteinase inhibitor, clade A(alpha-1 antiproteinase, antitrypsin), member 6 (SERPINA6), mRNA;Corticosteroid-binding globulin	16	1.1643	0.15002
A0A346D5N4	Coagulation factor XII	32	1.02784	0.860564
A0A384MDQ7	Epididymis secretory sperm binding protein	105	0.989436	0.728551
A0A384MDV8	Epididymis secretory sperm binding protein	51	1.00481	0.973697
A0A384MEF1	Epididymis secretory sperm binding protein	84	1.00983	0.866105
A0A384N669	Epididymis secretory sperm binding protein	22	0.942506	0.639449
A0A384NKS6	Clusterin;Clusterin;Isoform 4 of Clusterin;Isoform 5 of Clusterin;Isoform 6 of Clusterin	55	0.995575	0.975809
A0A384NPR0	Epididymis secretory sperm binding protein;Cathelicidin antimicrobial peptide	1	1.21013	0.23745
A0A3B0J0F2	Adiponectin D;cDNA, FLJ93312, highly similar to Homo sapiens adipose most abundant gene transcript 1 (APM1), mRNA;Adiponectin	4	1.37372	0.439709
A0A3G1HEF1	Mutant serpin family A member 7;Thyroxine-binding globulin	27	1.08009	0.277173
A0A4E0W274	AEP3B2 (Fragment)	1	1.21366	0.180651
A0A4P8J548	IgG4_IGHV3-7 (Fragment)	1	1.31039	0.284419
A0A4P8J559	IgK_IGKV3-11 (Fragment)	1	0.551988	0.302819
A0A5C2FSU3	IGL c11_light_IGKV3-15_IGKJ2 (Fragment)	4	1.32327	0.486228
A0A5C2FT56	IGL c151_light_IGLV3-21_IGLJ2 (Fragment);IGL c554_light_IGLV3-21_IGLJ2 (Fragment)	1	1.101	0.451976
A0A5C2FTB2	IGL c59_light_IGLV1-40_IGLJ3 (Fragment)	2	1.51334	0.309374
A0A5C2FTC4	IGL c208_light_IGKV1-5_IGKJ1 (Fragment)	1	0.744024	0.0995688
A0A5C2FTG3	IGL c248_light_IGKV1D-33_IGKJ3 (Fragment)	3	0.947644	0.802733
A0A5C2FTI5	IGL c2_light_IGKV1-9_IGKJ3 (Fragment)	1	1.27034	0.537962
A0A5C2FTP7	IGL c72_light_IGKV3-20_IGKJ1 (Fragment)	3	0.844449	0.274556
A0A5C2FTR4	IGL c1349_light_IGKV3-20_IGKJ5 (Fragment)	1	1.10041	0.515358
A0A5C2FTS4	IGL c378_light_IGKV3-20_IGKJ5 (Fragment)	1	0.0492212	0.114694
A0A5C2FTW3	IGL c418_light_IGKV3-20_IGKJ2 (Fragment)	6	1.22706	0.779522
A0A5C2FTY9	IGL c448_light_IGKV3-20_IGKJ2 (Fragment)	2	0.430053	0.237797
A0A5C2FTZ2	IGL c319_light_IGLV3-21_IGLJ2 (Fragment)	3	0.868753	0.645984
A0A5C2FU63	IGL c282_light_IGLV1-47_IGLJ2 (Fragment)	3	0.303554	0.215492
A0A5C2FU65	IGL c528_light_IGKV2D-28_IGKJ2 (Fragment)	1	1.29448	0.493867
A0A5C2FUE7	IGL c618_light_IGKV3-20_IGKJ1 (Fragment)	3	0.520905	0.28427
A0A5C2FUH4	IGL c234_light_IGLV1-47_IGLJ3 (Fragment)	1	0.841428	0.24584
A0A5C2FUJ1	IGL c668_light_IGKV3-20_IGKJ1 (Fragment)	4	1.69891	0.153331
A0A5C2FUU7	IGL c781_light_IGLV1-47_IGLJ1 (Fragment)	1	1.07733	0.350609
A0A5C2FUV2	IGL c444_light_IGKV1-17_IGKJ2 (Fragment)	2	1.25005	0.712289
A0A5C2FV28	IGL c622_light_IGKV3-15_IGKJ2 (Fragment)	2	0.962012	0.835845
A0A5C2FV54	IGL c652_light_IGLV2-14_IGLJ2 (Fragment);IGL c1285_light_IGLV2-14_IGLJ2 (Fragment)	1	1.18259	0.466358
A0A5C2FV72	IGL c672_light_IGKV3-20_IGKJ3 (Fragment)	4	0.883962	0.283895
A0A5C2FVD4	IGL c742_light_IGLV2-23_IGLJ3 (Fragment)	1	1.00641	0.947403
A0A5C2FVE4	IGL c40_light_IGKV3-20_IGKJ2 (Fragment)	2	0.0757248	0.113783
A0A5C2FVF2	IGL c584_light_IGKV1-33_IGKJ5 (Fragment)	1	1.00184	0.985728
A0A5C2FVF5	IGL c50_light_IGKV1-5_IGKJ4 (Fragment)	3	0.244986	0.314028
A0A5C2FVG1	IGL c889_light_IGKV2D-28_IGKJ2 (Fragment)	3	0.444186	0.207895
A0A5C2FVJ0	IGL c1051_light_IGKV3-20_IGKJ5 (Fragment)	3	0.955175	0.912124
A0A5C2FVK1	IGL c644_light_IGKV3-20_IGKJ4 (Fragment)	2	1.4056	0.43727
A0A5C2FVT6	IGL c1039_light_IGKV1-6_IGKJ2 (Fragment)	2	1.22857	0.84081
A0A5C2FVV5	IGL c1208_light_IGKV1-16_IGKJ1 (Fragment);IGL c1604_light_IGKV1-39_IGKJ1 (Fragment);IGL c82_light_IGKV1-16_IGKJ1 (Fragment);IG c528_light_IGKV1-17_IGKJ1 (Fragment)	1	0.989968	0.829567
A0A5C2FVW3	IGL c1151_light_IGKV3-15_IGKJ4 (Fragment)	1	0.802874	0.253933
A0A5C2FVW4	IGL c952_light_IGKV3-15_IGKJ2 (Fragment)	1	7.8856	0.498156
A0A5C2FVX0	IGL c230_light_IGKV3-11_IGKJ2 (Fragment)	4	1.04394	0.83607
A0A5C2FVX4	IGL c1079_light_IGKV3-20_IGKJ1 (Fragment)	1	0.970889	0.826593
A0A5C2FVX5	IGL c1228_light_IGLV8-61_IGLJ3 (Fragment);IGL c8_light_IGLV8-61_IGLJ3 (Fragment);IG c1616_light_IGLV8-61_IGLJ3 (Fragment)	6	1.09807	0.763739
A0A5C2FVY0	IGL c1089_light_IGLV1-40_IGLJ3 (Fragment)	2	1.23526	0.633589
A0A5C2FVZ8	IGL c992_light_IGKV1-27_IGKJ3 (Fragment)	5	1.56659	0.367147
A0A5C2FW10	IGL c1201_light_IGKV1D-39_IGKJ5 (Fragment);IGL c2998_light_IGKV1-12_IGKJ5 (Fragment);IGL c168_light_IGKV1-12_IGKJ5 (Fragment);IGH + IGL c81_light_IGKV1D-39_IGKJ1 (Fragment);IG c741_light_IGKV1D-39_IGKJ1 (Fragment)	1	1.10978	0.431738
A0A5C2FW17	IGL c1012_light_IGKV1-5_IGKJ1 (Fragment);IGL c1132_light_IGKV1-5_IGKJ1 (Fragment)	2	2.72589	0.0648984
A0A5C2FW50	IGL c416_light_IGKV1D-39_IGKJ2 (Fragment)	4	1.22043	0.713955
A0A5C2FW75	IGL c1338_light_IGLV3-21_IGLJ1 (Fragment)	1	0.814677	0.23337
A0A5C2FWA1	IGL c1311_light_IGLV3-9_IGLJ2 (Fragment)	1	0.886887	0.278518
A0A5C2FWC2	IGL c486_light_IGKV3-20_IGKJ2 (Fragment)	5	0.97671	0.948774
A0A5C2FWF1	IGL c1418_light_IGLV1-47_IGLJ3 (Fragment)	2	0.674301	0.308449
A0A5C2FWH3	IGL c1162_light_IGKV3-20_IGKJ5 (Fragment)	2	0.986839	0.978945
A0A5C2FWM5	IGL c1498_light_IGKV1D-39_IGKJ1 (Fragment)	1	1.82923	0.289731
A0A5C2FWN1	IGL c1222_light_IGKV3-20_IGKJ4 (Fragment);IGL c1141_light_IGKV3-20_IGKJ4 (Fragment);IGL c1575_light_IGKV3-20_IGKJ4 (Fragment)	1	0.934266	0.40114
A0A5C2FWP5	IGL c1518_light_IGKV3-20_IGKJ3 (Fragment)	1	1.34598	0.189749
A0A5C2FWS8	IGL c365_light_IGKV1D-39_IGKJ2 (Fragment)	1	0.530057	0.541465
A0A5C2FWV1	IGL c666_light_IGKV3-20_IGKJ3 (Fragment);IGL c835_light_IGKV3-20_IGKJ2 (Fragment);IGL c697_light_IGKV3-20_IGKJ2 (Fragment);IGL c2190_light_IGKV3D-20_IGKJ1 (Fragment);IGL c3231_light_IGKV3-20_IGKJ1 (Fragment);IGH + IGL c135_light_IGKV3-20_IGKJ1 (Fragment);IG c771_light_IGKV3-20_IGKJ4 (Fragment);IG c1213_light_IGKV3-20_IGKJ2 (Fragment)	1	1.23524	0.787282
A0A5C2FX13	IGL c746_light_IGKV3-20_IGKJ2 (Fragment)	2	1.02593	0.93585
A0A5C2FX14	IGL c680_light_IGKV1-39_IGKJ2 (Fragment)	3	0.663375	0.236259
A0A5C2FX36	IG c1392_light_IGKV1-16_IGKJ1 (Fragment);IGL c2098_light_IGKV1-16_IGKJ1 (Fragment)	1	1.07638	0.708927
A0A5C2FX45	IGL c1539_light_IGKV3-15_IGKJ1 (Fragment)	1	0.837994	0.307009
A0A5C2FX99	IGL c1589_light_IGKV4-1_IGKJ4 (Fragment)	1	0.941235	0.681834
A0A5C2FXC1	IGL c830_light_IGLV3-9_IGLJ2 (Fragment)	5	0.899725	0.699591
A0A5C2FXE7	IGL c1651_light_IGKV1D-39_IGKJ1 (Fragment)	2	0.966407	0.929681
A0A5C2FXG7	IGL c1542_light_IGKV1-5_IGKJ2 (Fragment)	1	0.947163	0.764369
A0A5C2FXM8	IGL c1758_light_IGLV2-14_IGLJ2 (Fragment);IGL c2651_light_IGLV2-14_IGLJ2 (Fragment)	3	0.721953	0.391115
A0A5C2FXQ9	IGL c1719_light_IGKV1-27_IGKJ2 (Fragment)	2	1.12791	0.639058
A0A5C2FXS5	IGL c1682_light_IGKV1-12_IGKJ1 (Fragment)	1	0.998426	0.993992
A0A5C2FXT8	IGL c1454_light_IGKV1D-39_IGKJ1 (Fragment)	3	0.979576	0.965988
A0A5C2FXT9	IGL c435_light_IGKV1D-39_IGKJ1 (Fragment)	1	2.44354	0.284164
A0A5C2FXX2	IGL c1732_light_IGKV3-15_IGKJ1 (Fragment);IGL c4017_light_IGKV3-15_IGKJ2 (Fragment)	1	0.992972	0.94801
A0A5C2FXY6	IGL c1752_light_IGKV1D-13_IGKJ4 (Fragment);IGH + IGL c169_light_IGKV1D-33_IGKJ4 (Fragment)	1	1.07656	0.801258
A0A5C2FXZ0	IGL c1514_light_IGKV1D-17_IGKJ2 (Fragment);IGL c2079_light_IGKV1D-17_IGKJ2 (Fragment);IGL c3705_light_IGKV1D-17_IGKJ1 (Fragment);IGL c65_light_IGKV1D-17_IGKJ1 (Fragment);IGL c3963_light_IGKV1D-17_IGKJ1 (Fragment);IG c333_light_IGKV1D-17_IGKJ4 (Fragment);IG c697_light_IGKV1D-17_IGKJ1 (Fragment);IG c1125_light_IGKV1D-17_IGKJ1 (Fragment);IG c1324_light_IGKV1D-17_IGKJ1 (Fragment);IG c1617_light_IGKV1…	4	1.04516	0.825665
A0A5C2FXZ8	IGL c1524_light_IGKV4-1_IGKJ1 (Fragment)	3	0.898623	0.183671
A0A5C2FY05	IGL c1772_light_IGLV6-57_IGLJ7 (Fragment)	2	1.38866	0.193986
A0A5C2FY27	IGL c1076_light_IGKV1-5_IGKJ1 (Fragment);IGL c333_light_IGKV1-5_IGKJ3 (Fragment)	7	0.999849	0.999445
A0A5C2FY46	IGL c1564_light_IGKV4-1_IGKJ4 (Fragment)	2	0.460933	0.391631
A0A5C2FY50	IGL c1958_light_IGKV1-12_IGKJ4 (Fragment)	1	0.916243	0.594182
A0A5C2FY75	IGL c1842_light_IGKV1D-43_IGKJ1 (Fragment)	3	1.28603	0.297076
A0A5C2FY90	IGL c1931_light_IGKV3-20_IGKJ3 (Fragment)	7	1.00476	0.975185
A0A5C2FYB3	IGL c2018_light_IGKV3-11_IGKJ4 (Fragment)	1	1.57463	0.214341
A0A5C2FYC0	IGL c1889_light_IGKV3-15_IGKJ1 (Fragment)	1	0.987352	0.870211
A0A5C2FYC9	IGL c1902_light_IGKV2-30_IGKJ1 (Fragment)	1	0.221614	0.263713
A0A5C2FYE4	IGL c1674_light_IGKV3-11_IGKJ2 (Fragment)	1	0.885436	0.541088
A0A5C2FYG6	IGL c1270_light_IGKV1D-39_IGKJ1 (Fragment);IGH + IGL c542_light_IGKV1D-39_IGKJ4 (Fragment)	1	0.938435	0.718757
A0A5C2FYI0	IGL c1290_light_IGKV1-5_IGKJ1 (Fragment)	2	1.15102	0.426686
A0A5C2FYI2	IGL c1226_light_IGKV1-5_IGKJ1 (Fragment)	2	1.35664	0.603332
A0A5C2FYI5	IGL c1714_light_IGKV6-21_IGKJ4 (Fragment);IGL c2023_light_IGKV6-21_IGKJ2 (Fragment);IG c50_light_IGKV6-21_IGKJ1 (Fragment);IG c1435_light_IGKV6-21_IGKJ5 (Fragment)	3	1.01444	0.938519
A0A5C2FYI7	IGL c1949_light_IGKV4-1_IGKJ1 (Fragment)	1	0.988049	0.991905
A0A5C2FYJ7	IGL c2041_light_IGLV2-14_IGLJ1 (Fragment)	5	1.3223	0.430424
A0A5C2FYL2	IGL c2002_light_IGKV1-39_IGKJ1 (Fragment);IGL c2162_light_IGKV1-39_IGKJ1 (Fragment);IGL c3261_light_IGKV1-39_IGKJ1 (Fragment);IG c672_light_IGKV1-16_IGKJ4 (Fragment)	6	1.25261	0.0973434
A0A5C2FYM3	IGL c2071_light_IGKV4-1_IGKJ1 (Fragment)	1	1.02035	0.672988
A0A5C2FYP2	IGL c2032_light_IGKV3D-20_IGKJ4 (Fragment)	2	0.837047	0.56187
A0A5C2FYV6	IGL c1854_light_IGKV4-1_IGKJ2 (Fragment)	4	1.39738	0.123061
A0A5C2FZ14	IGL c1480_light_IGKV1D-39_IGKJ1 (Fragment)	1	1.11821	0.454079
A0A5C2FZ15	IGL c2139_light_IGKV1D-39_IGKJ4 (Fragment)	3	1.73761	0.282615
A0A5C2FZ22	IGL c517_light_IGKV1-39_IGKJ2 (Fragment)	3	1.15449	0.585071
A0A5C2FZ97	IGL c1486_light_IGKV3-20_IGKJ2 (Fragment)	2	0.846002	0.363191
A0A5C2FZF0	IGL c1630_light_IGLV1-51_IGLJ3 (Fragment)	1	1.05948	0.625078
A0A5C2FZH8	IGL c1075_light_IGKV3-20_IGKJ5 (Fragment)	1	1.52442	0.10294
A0A5C2FZL0	IGL c2362_light_IGKV3-15_IGKJ1 (Fragment)	2	0.973842	0.793819
A0A5C2FZQ1	IGL c1145_light_IGKV3-11_IGKJ2 (Fragment)	3	0.445187	0.0802335
A0A5C2FZQ2	IGL c2402_light_IGKV2-28_IGKJ4 (Fragment)	4	1.5023	0.398329
A0A5C2FZS2	IGL c1626_light_IGLV1-40_IGLJ3 (Fragment)	1	0.982331	0.942268
A0A5C2FZT2	IGL c1636_light_IGKV1-9_IGKJ4 (Fragment)	1	1.54475	0.144949
A0A5C2FZU4	IGL c1656_light_IGKV1-6_IGKJ2 (Fragment)	1	1.00349	0.985958
A0A5C2FZZ1	IGL c1860_light_IGLV8-61_IGLJ2 (Fragment)	1	1.34385	0.210178
A0A5C2G047	IGL c1920_light_IGKV3-11_IGKJ4 (Fragment)	1	1.06406	0.435203
A0A5C2G085	IGL c2354_light_IGKV1-5_IGKJ3 (Fragment)	1	1.29684	0.0599976
A0A5C2G086	IGL c1634_light_IGKV3-20_IGKJ1 (Fragment)	3	1.50349	0.204252
A0A5C2G0D8	IGL c2639_light_IGKV3-20_IGKJ4 (Fragment)	1	0.90194	0.743634
A0A5C2G0G3	IGL c1445_light_IGKV3-20_IGKJ4 (Fragment)	1	1.12057	0.38885
A0A5C2G0J3	IGL c1495_light_IGKV3-20_IGKJ1 (Fragment)	2	0.83888	0.335409
A0A5C2G0K7	IGL c2652_light_IGKV2D-29_IGKJ1 (Fragment)	2	0.984261	0.931554
A0A5C2G0P9	IGL c2702_light_IGKV3-20_IGKJ1 (Fragment)	2	1.92367	0.517228
A0A5C2G0Q1	IGL c2544_light_IGLV1-40_IGLJ3 (Fragment);IGL c2343_light_IGLV1-40_IGLJ2 (Fragment);IG c46_light_IGLV1-40_IGLJ2 (Fragment);IG c1331_light_IGLV1-40_IGLJ1 (Fragment);IG c848_light_IGLV1-40_IGLJ2 (Fragment)	2	1.25557	0.112571
A0A5C2G0Q5	IGL c2120_light_IGKV4-1_IGKJ1 (Fragment)	4	1.53527	0.0750485
A0A5C2G0S8	IGL c2898_light_IGKV1D-39_IGKJ1 (Fragment)	1	0.756306	0.378809
A0A5C2G0V9	IGL c2928_light_IGKV1-39_IGKJ2 (Fragment)	1	1.04061	0.906145
A0A5C2G0W5	IGL c1117_light_IGKV3-11_IGKJ4 (Fragment)	2	1.26492	0.137643
A0A5C2G0Y5	IGL c2958_light_IGKV3-20_IGKJ5 (Fragment)	2	1.13782	0.589528
A0A5C2G127	IGL c33_light_IGKV2-30_IGKJ1 (Fragment)	2	0.9176	0.861669
A0A5C2G176	IGL c1227_light_IGKV3-11_IGKJ3 (Fragment)	1	1.09129	0.334871
A0A5C2G1A5	IGL c1257_light_IGKV1D-13_IGKJ2 (Fragment)	1	1.11538	0.544067
A0A5C2G1A6	IGL c1715_light_IGKV1-27_IGKJ1 (Fragment)	4	1.06566	0.245742
A0A5C2G1H9	IGL c2982_light_IGKV4-1_IGKJ1 (Fragment)	2	2.1828	0.0794703
A0A5C2G1I8	IGL c2992_light_IGLV3-25_IGLJ2 (Fragment)	2	0.661281	0.160072
A0A5C2G1J3	IGL c3029_light_IGLV3-21_IGLJ2 (Fragment)	2	1.80037	0.301441
A0A5C2G1N6	IGL c3052_light_IGKV3-20_IGKJ1 (Fragment)	2	1.05551	0.682494
A0A5C2G1N8	IGL c2376_light_IGKV1-39_IGKJ2 (Fragment)	3	0.809497	0.398332
A0A5C2G1P1	IGL c1387_light_IGKV4-1_IGKJ4 (Fragment)	1	0.697116	0.306693
A0A5C2G1P4	IGL c2470_light_IGLV1-47_IGLJ3 (Fragment)	1	1.41473	0.296211
A0A5C2G1T5	IGL c3102_light_IGKV1D-39_IGKJ2 (Fragment)	2	1.29048	0.0735996
A0A5C2G1U7	IGL c3139_light_IGKV1-5_IGKJ4 (Fragment)	1	0.671075	0.19466
A0A5C2G229	IGL c2506_light_IGKV1-33_IGKJ4 (Fragment)	1	1.05247	0.43115
A0A5C2G267	IGL c3259_light_IGKV3-11_IGKJ5 (Fragment)	1	1.03934	0.808856
A0A5C2G2C0	IGL c2586_light_IGKV1-9_IGKJ4 (Fragment)	2	1.02238	0.791931
A0A5C2G2D0	IGL c3431_light_IGKV3-20_IGKJ3 (Fragment)	2	2.17135	0.398827
A0A5C2G2D6	IGL c2740_light_IGKV1-39_IGKJ5 (Fragment)	2	0.989617	0.931397
A0A5C2G2E1	IGL c3441_light_IGKV1D-39_IGKJ2 (Fragment)	3	1.20295	0.53828
A0A5C2G2P9	IGL c2225_light_IGLV1-47_IGLJ2 (Fragment)	3	0.545852	0.113964
A0A5C2G2U5	IGL c2275_light_IGKV3-15_IGKJ1 (Fragment)	3	1.21123	0.169865
A0A5C2G2W8	IGL c3611_light_IGLV2-23_IGLJ3 (Fragment)	1	3.0519	0.204299
A0A5C2G2X1	IGL c3492_light_IGLV7-43_IGLJ2 (Fragment)	3	1.07286	0.521875
A0A5C2G306	IGL c2980_light_IGKV3-11_IGKJ2 (Fragment)	4	1.81987	0.546635
A0A5C2G307	IGL c733_light_IGKV3-15_IGKJ5 (Fragment)	3	1.54855	0.277903
A0A5C2G309	IGL c3532_light_IGLV4-69_IGLJ2 (Fragment)	7	2.16008	0.363603
A0A5C2G310	IGL c2856_light_IGKV3-20_IGKJ2 (Fragment)	2	1.42594	0.301374
A0A5C2G358	IGL c2385_light_IGKV3-20_IGKJ4 (Fragment)	1	1.1914	0.87376
A0A5C2G363	IGL c3040_light_IGKV1-5_IGKJ1 (Fragment)	1	0.957687	0.816246
A0A5C2G382	IGL c2405_light_IGKV3-15_IGKJ4 (Fragment);IGL c3075_light_IGKV3-15_IGKJ4 (Fragment);IGL c3255_light_IGKV3-15_IGKJ4 (Fragment);IGL c2253_light_IGKV3-15_IGKJ4 (Fragment)	1	0.846004	0.481388
A0A5C2G389	IGL c3731_light_IGKV1D-39_IGKJ1 (Fragment)	2	1.51682	0.365893
A0A5C2G390	IGL c3041_light_IGLV3-25_IGLJ2 (Fragment)	5	1.52766	0.442326
A0A5C2G3B3	IGL c3642_light_IGLV1-40_IGLJ1 (Fragment);IG c317_light_IGLV1-40_IGLJ3 (Fragment)	1	1.06014	0.397386
A0A5C2G3C5	IGL c3771_light_IGKV3-15_IGKJ4 (Fragment)	7	1.22945	0.438144
A0A5C2G3F3	IGL c3016_light_IGLV3-1_IGLJ2 (Fragment)	1	0.929549	0.855471
A0A5C2G3I9	IGL c3848_light_IGLV6-57_IGLJ3 (Fragment)	3	1.10425	0.65949
A0A5C2G3J8	IGL c3494_light_IGKV1-5_IGKJ1 (Fragment)	2	1.27871	0.304395
A0A5C2G3L5	IGL c2027_light_IGLV1-40_IGLJ3 (Fragment)	4	1.15295	0.253548
A0A5C2G3P7	IGL c3116_light_IGLV2-18_IGLJ3 (Fragment);IG c1491_light_IGLV2-18_IGLJ1 (Fragment)	2	0.952467	0.738851
A0A5C2G3Q8	IGL c933_light_IGKV3-15_IGKJ2 (Fragment);IG c1286_light_IGKV3-15_IGKJ5 (Fragment)	1	0.421595	0.239684
A0A5C2G420	IGL c3869_light_IGKV2D-40_IGKJ2 (Fragment)	3	0.790482	0.403739
A0A5C2G433	IGL c3879_light_IGKV1D-39_IGKJ3 (Fragment)	3	1.65281	0.219799
A0A5C2G435	IGL c1063_light_IGKV3-20_IGKJ4 (Fragment)	1	1.39526	0.450303
A0A5C2G437	IGL c2705_light_IGKV3-20_IGKJ1 (Fragment)	2	0.640452	0.225581
A0A5C2G462	IGL c4088_light_IGKV1-39_IGKJ4 (Fragment)	1	1.29517	0.05991
A0A5C2G466	IGL c3972_light_IGLV3-21_IGLJ2 (Fragment)	1	0.73397	0.536056
A0A5C2G4B2	IGL c3949_light_IGKV3-20_IGKJ1 (Fragment)	4	1.5496	0.0721811
A0A5C2G4F4	IGL c2357_light_IGKV1-5_IGKJ1 (Fragment)	2	0.97685	0.934082
A0A5C2G4F7	IGL c3450_light_IGKV1-39_IGKJ1 (Fragment)	3	0.677045	0.264094
A0A5C2G4I0	IGL c3480_light_IGKV3-15_IGKJ1 (Fragment)	5	1.10388	0.785744
A0A5C2G4I3	IGL c2397_light_IGKV3-15_IGKJ1 (Fragment)	2	0.973961	0.967023
A0A5C2G4I8	IGL c3490_light_IGKV1D-13_IGKJ4 (Fragment)	4	0.781587	0.396188
A0A5C2G4R6	IGL c2507_light_IGKV1D-39_IGKJ1 (Fragment)	2	1.05151	0.65101
A0A5C2G4U1	IGL c2537_light_IGKV3-11_IGKJ4 (Fragment)	3	1.52106	0.0913799
A0A5C2G4Y3	IGL c4199_light_IGKV3-20_IGKJ1 (Fragment)	11	1.06063	0.672816
A0A5C2G4Z6	IGL c4004_light_IGLV1-40_IGLJ2 (Fragment)	2	1.07789	0.346693
A0A5C2G526	IGL c4034_light_IGKV4-1_IGKJ4 (Fragment)	2	1.07107	0.818357
A0A5C2G558	IGL c2697_light_IGKV6-21_IGKJ2 (Fragment);IGL c4176_light_IGKV6D-21_IGKJ1 (Fragment);IGL c3677_light_IGKV6-21_IGKJ2 (Fragment);IGL c350_light_IGKV6-21_IGKJ2 (Fragment)	1	1.09083	0.691857
A0A5C2G569	IGH c50_heavy__IGHV3-21_IGHD3-22_IGHJ5 (Fragment)	2	1.36167	0.167035
A0A5C2G597	IGL c4124_light_IGLV1-51_IGLJ2 (Fragment)	2	0.747671	0.173571
A0A5C2G599	IGH c281_heavy__IGHV5-51_IGHD3-22_IGHJ4 (Fragment)	2	1.31832	0.0695133
A0A5C2G5F2	IGL c1553_light_IGKV4-1_IGKJ2 (Fragment)	4	1.12951	0.666752
A0A5C2G5J5	IGL c1613_light_IGLV3-1_IGLJ2 (Fragment)	1	0.897555	0.200974
A0A5C2G5U7	IGH c346_heavy__IGHV1-69_IGHD3-10_IGHJ3 (Fragment)	1	1.27548	0.272201
A0A5C2G5V9	IGH c356_heavy__IGHV3-43_IGHD3-9_IGHJ3 (Fragment)	2	2.69879	0.286012
A0A5C2G5W5	IGL c3990_light_IGLV1-47_IGLJ2 (Fragment)	2	1.72985	0.0926694
A0A5C2G5W6	IGL c3185_light_IGKV3-20_IGKJ1 (Fragment)	3	0.997841	0.99762
A0A5C2G5X1	IGL c3067_light_IGKV4-1_IGKJ4 (Fragment)	3	1.0768	0.712856
A0A5C2G5Z9	IGL c4040_light_IGKV3-20_IGKJ2 (Fragment)	2	0.688541	0.176439
A0A5C2G662	IGH c466_heavy__IGHV3-20_IGHD7-27_IGHJ2 (Fragment)	2	1.77435	0.0881263
A0A5C2G678	IGL c1903_light_IGLV3-27_IGLJ3 (Fragment)	3	1.09388	0.754089
A0A5C2G686	IGH c506_heavy__IGHV3-43_IGHD2-15_IGHJ4 (Fragment)	2	0.943031	0.661613
A0A5C2G6B6	IGH c217_heavy__IGHV3-33_IGHD6-19_IGHJ4 (Fragment)	2	1.24814	0.225532
A0A5C2G6C5	IGL c3197_light_IGKV2D-29_IGKJ4 (Fragment);IG c184_light_IGKV2D-29_IGKJ5 (Fragment)	3	2.06113	0.355414
A0A5C2G6G1	IGL c3946_light_IGLV3-10_IGLJ3 (Fragment)	2	0.818637	0.090013
A0A5C2G6H5	IGH c192_heavy__IGHV3-74_IGHD5-18_IGHJ6 (Fragment)	3	1.12419	0.900127
A0A5C2G6I4	IGL c2033_light_IGKV3-11_IGKJ4 (Fragment)	2	1.09042	0.412016
A0A5C2G6I5	IGL c14_light_IGKV2-28_IGKJ2 (Fragment)	1	0.627784	0.373733
A0A5C2G6K5	IGL c3297_light_IGKV1D-39_IGKJ2 (Fragment)	3	1.26837	0.625759
A0A5C2G6N3	IGL c18_light_IGLV3-25_IGLJ2 (Fragment)	1	0.937144	0.839476
A0A5C2G6P8	IGL c2028_light_IGLV2-8_IGLJ3 (Fragment);IG c244_light_IGLV2-8_IGLJ3 (Fragment)	1	0.844609	0.216175
A0A5C2G6R4	IGL c58_light_IGLV3-25_IGLJ2 (Fragment)	3	1.92984	0.349914
A0A5C2G6T3	IGL c2143_light_IGLV2-14_IGLJ1 (Fragment)	5	1.02565	0.699945
A0A5C2G6T6	IGH c8_heavy__IGHV3-74_IGHD1-26_IGHJ1 (Fragment)	2	1.21156	0.143335
A0A5C2G6V7	IGL c67_light_IGKV1-5_IGKJ1 (Fragment)	2	0.44289	0.366679
A0A5C2G6X7	IGL c184_light_IGLV3-21_IGLJ2 (Fragment)	1	0.0793166	0.218383
A0A5C2G6Y8	IGL c148_light_IGLV2-18_IGLJ3 (Fragment)	1	1.22325	0.456252
A0A5C2G719	IGL c234_light_IGKV3D-20_IGKJ1 (Fragment)	3	1.06805	0.81877
A0A5C2G721	IGH c108_heavy__IGHV4-39_IGHD4-23_IGHJ4 (Fragment);IGH c468_heavy__IGHV4-39_IGHD5-24_IGHJ2 (Fragment);IGH c324_heavy__IGHV4-39_IGHD5-24_IGHJ2 (Fragment);IG c1112_heavy_IGHV4-39_IGHD6-13_IGHJ4 (Fragment);IG c1412_heavy_IGHV4-39_IGHD2-2_IGHJ5 (Fragment);IG c804_heavy_IGHV4-34_IGHD1-26_IGHJ4 (Fragment)	1	0.664604	0.104267
A0A5C2G762	IGH c158_heavy__IGHV1-8_IGHD6-13_IGHJ4 (Fragment)	3	0.991537	0.993126
A0A5C2G774	IGL c4186_light_IGLV2-11_IGLJ1 (Fragment)	1	1.1747	0.536338
A0A5C2G775	IGL c2293_light_IGKV3-20_IGKJ1 (Fragment)	2	1.02555	0.674631
A0A5C2G781	IGL c3567_light_IGKV1-39_IGKJ2 (Fragment)	1	1.25177	0.0593216
A0A5C2G7C4	IGH c228_heavy__IGHV3-48_IGHD5-24_IGHJ6 (Fragment)	2	2.34052	0.370097
A0A5C2G7E0	IGL c267_light_IGLV1-44_IGLJ1 (Fragment)	1	0.834079	0.722138
A0A5C2G7F1	IGH c258_heavy__IGHV3-43_IGHD5-24_IGHJ4 (Fragment);IGH c494_heavy__IGHV3-43_IGHD5-24_IGHJ4 (Fragment)	1	0.806502	0.287471
A0A5C2G7I5	IGH c298_heavy__IGHV3-33_IGHD3-10_IGHJ4 (Fragment)	2	1.04283	0.813859
A0A5C2G7Q0	IGH c398_heavy__IGHV1-24_IGHD3-10_IGHJ5 (Fragment);IGH c173_heavy__IGHV1-24_IGHD3-10_IGHJ5 (Fragment);IGH c183_heavy__IGHV1-24_IGHD3-10_IGHJ4 (Fragment)	1	0.929983	0.802829
A0A5C2G7T7	IGL c412_light_IGKV1D-13_IGKJ4 (Fragment)	2	1.16321	0.332273
A0A5C2G816	IGH + IGL c16_heavy_IGHV3-48_IGHD3-3_IGHJ4 (Fragment)	3	1.27161	0.228416
A0A5C2G829	IGL c527_light_IGKV1-16_IGKJ4 (Fragment)	1	1.30533	0.0646662
A0A5C2G834	IGL c180_light_IGLV2-18_IGLJ1 (Fragment)	2	1.27596	0.504327
A0A5C2G844	IGL c3937_light_IGKV1D-13_IGKJ4 (Fragment)	2	1.3623	0.207363
A0A5C2G847	IGH c578_heavy__IGHV3-74_IGHD1-26_IGHJ4 (Fragment)	3	0.95918	0.763597
A0A5C2G850	IGH + IGL c46_heavy_IGHV3-43_IGHD6-19_IGHJ4 (Fragment)	2	0.898144	0.253571
A0A5C2G872	IGL c220_light_IGKV1-5_IGKJ4 (Fragment)	1	1.10033	0.585349
A0A5C2G8D9	IGL c290_light_IGLV1-47_IGLJ2 (Fragment)	4	1.03498	0.931017
A0A5C2G8K6	IGL c3975_light_IGKV3-15_IGKJ4 (Fragment)	1	1.15342	0.610922
A0A5C2G8R9	IGL c205_light_IGKV4-1_IGKJ1 (Fragment)	1	1.10703	0.717709
A0A5C2G8S4	IGL c226_light_IGKV3-20_IGKJ2 (Fragment)	1	1.19893	0.810356
A0A5C2G8X7	IGL c286_light_IGKV1-5_IGKJ1 (Fragment)	1	1.1115	0.882882
A0A5C2G8Y0	IGL c500_light_IGKV2D-29_IGKJ1 (Fragment)	4	1.18947	0.66159
A0A5C2G8Y9	IGH + IGL c300_heavy_IGHV3-15_IGHD3-10_IGHJ4 (Fragment)	4	0.6854	0.404631
A0A5C2G919	IGL c540_light_IGKV1-5_IGKJ1 (Fragment)	1	1.12579	0.35503
A0A5C2G922	IGH c434_heavy__IGHV3-49_IGHD2-21_IGHJ4 (Fragment)	1	1.23772	0.311016
A0A5C2G929	IGL c4207_light_IGKV1-5_IGKJ3 (Fragment)	3	1.21596	0.403268
A0A5C2G943	IGL c560_light_IGKV1-5_IGKJ3 (Fragment)	1	0.411977	0.403474
A0A5C2G984	IGH + IGL c324_heavy_IGHV3-15_IGHD3-16_IGHJ5 (Fragment)	3	0.960832	0.900933
A0A5C2G989	IGH + IGL c253_heavy_IGHV3-48_IGHD3-22_IGHJ4 (Fragment)	2	0.225053	0.378135
A0A5C2G9A5	IGH + IGL c273_heavy_IGHV3-48_IGHD1-26_IGHJ4 (Fragment)	1	1.43907	0.131938
A0A5C2G9D0	IGH + IGL c374_heavy_IGHV3-15_IGHD3-3_IGHJ3 (Fragment)	2	1.23324	0.0947189
A0A5C2G9F4	IGH c584_heavy__IGHV5-51_IGHD1-26_IGHJ4 (Fragment);IG c1323_heavy_IGHV5-51_IGHD2-15_IGHJ4 (Fragment)	3	0.955472	0.81867
A0A5C2G9I6	IGL c442_light_IGKV1D-39_IGKJ1 (Fragment)	2	5.27448	0.118845
A0A5C2G9L4	IGH + IGL c494_heavy_IGHV3-9_IGHD4-11_IGHJ3 (Fragment)	5	1.22732	0.710794
A0A5C2G9L9	IGL c556_light_IGKV3-20_IGKJ3 (Fragment)	2	0.892991	0.671163
A0A5C2G9P8	IGL c3163_light_IGKV3-11_IGKJ5 (Fragment)	3	1.02057	0.886616
A0A5C2G9Q6	IGH + IGL c42_light_IGKV3-15_IGKJ1 (Fragment)	1	0.848698	0.0880809
A0A5C2G9T9	IGH + IGL c600_heavy_IGHV3-23_IGHD3-3_IGHJ3 (Fragment);IGH + IGL c486_heavy_IGHV3-23_IGHD3-3_IGHJ3 (Fragment)	2	1.16993	0.256163
A0A5C2G9U3	IGH + IGL c36_heavy_IGHV3-15_IGHD3-3_IGHJ6 (Fragment)	3	1.65466	0.413828
A0A5C2GA09	IGH + IGL c43_heavy_IGHV5-51_IGHD4-17_IGHJ6 (Fragment)	1	1.40702	0.142909
A0A5C2GA30	IGH + IGL c136_heavy_IGHV3-15_IGHD4-17_IGHJ1 (Fragment)	1	1.0332	0.923044
A0A5C2GA41	IGH + IGL c62_light_IGKV2-30_IGKJ1 (Fragment)	3	1.17295	0.420969
A0A5C2GA59	IGH + IGL c1_heavy_IGHV3-48_IGHD3-10_IGHJ4 (Fragment);IGH + IGL c222_heavy_IGHV3-48_IGHD3-10_IGHJ4 (Fragment)	3	0.954983	0.526702
A0A5C2GA61	IGL c282_light_IGKV3D-20_IGKJ1 (Fragment)	4	1.23901	0.26079
A0A5C2GA64	IGH c155_heavy__IGHV3-33_IGHD1-20_IGHJ6 (Fragment)	1	8.7846	0.309606
A0A5C2GA71	IGL c292_light_IGKV1D-39_IGKJ2 (Fragment);IGH + IGL c453_light_IGKV1D-39_IGKJ1 (Fragment)	1	0.866656	0.635788
A0A5C2GA72	IGH c165_heavy__IGHV4-34_IGHD3-10_IGHJ4 (Fragment)	1	1.21097	0.243726
A0A5C2GA89	IGH c185_heavy__IGHV3-7_IGHD3-16_IGHJ4 (Fragment)	2	0.85181	0.265951
A0A5C2GAC5	IGH + IGL c72_heavy_IGHV3-23_IGHD5-24_IGHJ5 (Fragment)	1	0.742151	0.464759
A0A5C2GAF0	IGH + IGL c182_light_IGKV3-11_IGKJ5 (Fragment);IGH + IGL c603_light_IGKV3-11_IGKJ5 (Fragment);IGH + IGL c620_light_IGKV3-11_IGKJ5 (Fragment)	1	0.925686	0.765869
A0A5C2GAF5	IGH + IGL c75_light_IGKV3-15_IGKJ3 (Fragment)	1	0.443823	0.223104
A0A5C2GAF9	IGH + IGL c141_heavy_IGHV3-43_IGHD3-10_IGHJ4 (Fragment);IG c861_heavy_IGHV3-43_IGHD1-26_IGHJ4 (Fragment);IG c84_heavy_IGHV3-43_IGHD3-3_IGHJ6 (Fragment);IG c909_heavy_IGHV3-43_IGHD2-2_IGHJ6 (Fragment)	1	1.96495	0.144811
A0A5C2GAH0	IGH + IGL c196_light_IGKV4-1_IGKJ1 (Fragment);IGH + IGL c181_light_IGKV4-1_IGKJ1 (Fragment)	2	0.460639	0.147618
A0A5C2GAI0	IGH + IGL c105_light_IGKV1D-13_IGKJ1 (Fragment)	1	0.784736	0.172733
A0A5C2GAK6	IGH c255_heavy__IGHV1-18_IGHD3-10_IGHJ3 (Fragment)	1	0.82724	0.555549
A0A5C2GAK7	IGL c462_light_IGKV3-15_IGKJ1 (Fragment)	1	0.928949	0.632944
A0A5C2GAL0	IGH + IGL c112_heavy_IGHV3-23_IGHD5-24_IGHJ6 (Fragment)	2	0.948684	0.927269
A0A5C2GAN5	IGH c363_heavy__IGHV1-69_IGHD6-19_IGHJ6 (Fragment)	2	1.25827	0.400916
A0A5C2GAN8	IGL c492_light_IGLV3-21_IGLJ1 (Fragment)	1	1.06895	0.86602
A0A5C2GAQ0	IGH + IGL c251_heavy_IGHV1-2_IGHD1-26_IGHJ1 (Fragment)	2	0.639341	0.0520453
A0A5C2GAQ3	IGH + IGL c282_light_IGKV4-1_IGKJ1 (Fragment)	3	0.941201	0.870935
A0A5C2GAS0	IGH + IGL c356_heavy_IGHV3-20_IGHD3-22_IGHJ5 (Fragment)	3	1.08279	0.574041
A0A5C2GAT0	IGH + IGL c306_light_IGKV3-20_IGKJ1 (Fragment)	2	0.788513	0.280614
A0A5C2GAT2	IGL c3503_light_IGKV4-1_IGKJ2 (Fragment)	1	0.738133	0.637814
A0A5C2GAW1	IGL c562_light_IGKV1D-39_IGKJ1 (Fragment)	4	1.39057	0.226631
A0A5C2GAY0	IGH + IGL c352_light_IGKV2-24_IGKJ5 (Fragment);IGH + IGL c548_light_IGKV2-24_IGKJ5 (Fragment)	1	0.625032	0.394056
A0A5C2GAY9	IGH c395_heavy__IGHV3-7_IGHD1-14_IGHJ4 (Fragment)	1	1.11974	0.207216
A0A5C2GAZ8	IGH c405_heavy__IGHV3-43_IGHD3-22_IGHJ4 (Fragment)	1	1.59131	0.156164
A0A5C2GB27	IGH + IGL c285_light_IGKV1-5_IGKJ2 (Fragment)	5	1.11847	0.541675
A0A5C2GB34	IGH c445_heavy__IGHV3-11_IGHD6-13_IGHJ4 (Fragment)	1	0.642854	0.0631703
A0A5C2GB67	IGH + IGL c442_light_IGKV2-28_IGKJ2 (Fragment)	1	0.975352	0.925844
A0A5C2GB94	IGH + IGL c536_heavy_IGHV3-74_IGHD3-3_IGHJ4 (Fragment)	4	1.4782	0.0742602
A0A5C2GB96	IGH + IGL c461_heavy_IGHV4-39_IGHD4-23_IGHJ6 (Fragment);IG c929_heavy_IGHV4-39_IGHD5-12_IGHJ4 (Fragment)	1	1.4895	0.171659
A0A5C2GBC6	IGH + IGL c491_heavy_IGHV3-21_IGHD2-2_IGHJ4 (Fragment)	1	0.83313	0.0524076
A0A5C2GBI3	IGH + IGL c392_heavy_IGHV1-18_IGHD3-9_IGHJ6 (Fragment)	3	0.974708	0.921227
A0A5C2GBL2	IGH + IGL c475_light_IGKV3-20_IGKJ2 (Fragment)	4	1.195	0.21182
A0A5C2GBP4	IGH + IGL c48_light_IGKV1D-39_IGKJ2 (Fragment)	1	1.08891	0.762568
A0A5C2GBP5	IGH + IGL c515_light_IGLV3-25_IGLJ1 (Fragment)	3	1.11088	0.715076
A0A5C2GBR0	IGL c93_light_IGKV1D-39_IGKJ2 (Fragment)	1	1.11657	0.325286
A0A5C2GBS4	IGH + IGL c88_light_IGKV3-20_IGKJ4 (Fragment)	1	0.683285	0.275708
A0A5C2GBW8	IGL c3843_light_IGLV3-21_IGLJ2 (Fragment);IG c526_light_IGLV3-21_IGLJ3 (Fragment)	1	0.922627	0.438299
A0A5C2GBX3	IGH + IGL c248_heavy_IGHV1-69_IGHD5-18_IGHJ6 (Fragment)	1	0.703477	0.121775
A0A5C2GBZ9	IGH + IGL c178_light_IGKV3-15_IGKJ5 (Fragment)	1	0.955363	0.534037
A0A5C2GC00	IGH + IGL c93_light_IGKV1-5_IGKJ1 (Fragment)	3	0.663214	0.257552
A0A5C2GC20	IGH + IGL c632_heavy_IGHV3-23_IGHD6-19_IGHJ4 (Fragment)	2	1.17368	0.255463
A0A5C2GC49	IGH + IGL c153_light_IGKV3-20_IGKJ4 (Fragment)	2	1.43388	0.323722
A0A5C2GC74	IGL c311_light_IGKV1-5_IGKJ2 (Fragment)	1	0.802584	0.124489
A0A5C2GCF4	IGH + IGL c358_light_IGKV3-15_IGKJ1 (Fragment)	3	0.767065	0.0544478
A0A5C2GCH9	IGL c431_light_IGKV1-6_IGKJ1 (Fragment)	1	1.08413	0.675152
A0A5C2GCI4	IGH + IGL c458_heavy_IGHV3-30_IGHD3-16_IGHJ3 (Fragment)	1	1.17292	0.266095
A0A5C2GCV0	IGH + IGL c518_light_IGLV1-51_IGLJ3 (Fragment)	2	0.176624	0.321343
A0A5C2GCV9	IGL c561_light_IGLV1-44_IGLJ3 (Fragment)	2	1.11832	0.563072
A0A5C2GCY9	IGH + IGL c558_light_IGKV1-12_IGKJ4 (Fragment)	3	1.83078	0.144464
A0A5C2GD11	IGH + IGL c334_light_IGKV1D-12_IGKJ4 (Fragment)	2	0.700176	0.0511572
A0A5C2GD17	IGL c483_light_IGKV3D-20_IGKJ1 (Fragment)	1	1.07788	0.64257
A0A5C2GD34	IGH + IGL c364_light_IGLV3-21_IGLJ2 (Fragment)	1	1.09664	0.451819
A0A5C2GD57	IGH + IGL c628_light_IGLV2-14_IGLJ1 (Fragment)	3	1.7504	0.480043
A0A5C2GD92	IGH + IGL c434_light_IGKV1-5_IGKJ1 (Fragment)	1	0.842579	0.602199
A0A5C2GDK5	IGH + IGL c180_light_IGKV3-15_IGKJ3 (Fragment)	2	1.19586	0.0551971
A0A5C2GDK6	IGH + IGL c45_light_IGLV1-44_IGLJ2 (Fragment)	2	1.05232	0.808522
A0A5C2GDM9	IGH c71_heavy__IGHV3-7_IGHD4-23_IGHJ3 (Fragment)	3	0.916016	0.824757
A0A5C2GDS5	IG c206_heavy_IGHV3-15_IGHD4-17_IGHJ6 (Fragment)	2	0.573305	0.517147
A0A5C2GDU0	IGH c141_heavy__IGHV5-51_IGHD3-22_IGHJ4 (Fragment)	1	1.32303	0.148153
A0A5C2GDU6	IG c1122_heavy_IGHV3-13_IGHD2-15_IGHJ6 (Fragment)	2	1.18196	0.628472
A0A5C2GDV0	IGH + IGL c280_light_IGKV1D-33_IGKJ4 (Fragment)	1	1.08455	0.560585
A0A5C2GDV9	IG c1211_heavy_IGHV3-20_IGHD6-13_IGHJ4 (Fragment)	3	3.21917	0.257103
A0A5C2GDW6	IG c225_heavy_IGHV3-21_IGHD5-18_IGHJ5 (Fragment)	2	1.28245	0.412964
A0A5C2GDX1	IGH + IGL c119_heavy_IGHV3-30_IGHD4-17_IGHJ4 (Fragment)	4	0.798159	0.124185
A0A5C2GDX4	IG c1088_heavy_IGHV3-15_IGHD2-15_IGHJ4 (Fragment)	1	1.02651	0.893269
A0A5C2GDY1	IG c754_heavy_IGHV3-20_IGHD3-3_IGHJ4 (Fragment);IG c207_heavy_IGHV3-20_IGHD6-25_IGHJ4 (Fragment)	1	0.900084	0.551606
A0A5C2GDY6	IG c902_heavy_IGHV3-21_IGHD5-12_IGHJ5 (Fragment)	2	2.92151	0.0630176
A0A5C2GDY9	IG c42_heavy_IGHV3-21_IGHD6-19_IGHJ4 (Fragment)	1	0.798604	0.10291
A0A5C2GDZ4	IG c342_heavy_IGHV3-21_IGHD3-9_IGHJ4 (Fragment)	4	0.999284	0.998689
A0A5C2GDZ7	IGH c221_heavy__IGHV3-48_IGHD4-23_IGHJ6 (Fragment)	2	0.759721	0.316332
A0A5C2GE03	IG c201_heavy_IGHV3-21_IGHD3-10_IGHJ4 (Fragment)	2	1.11691	0.445009
A0A5C2GE15	IGH c241_heavy__IGHV3-15_IGHD3-10_IGHJ4 (Fragment)	2	0.248287	0.458713
A0A5C2GE26	IG c1327_heavy_IGHV3-21_IGHD3-3_IGHJ6 (Fragment)	2	1.45919	0.104643
A0A5C2GE27	IG c1244_heavy_IGHV3-21_IGHD3-22_IGHJ4 (Fragment)	5	0.863545	0.450543
A0A5C2GE65	IG c1144_heavy_IGHV3-23_IGHD6-13_IGHJ3 (Fragment);IG c1085_heavy_IGHV3-23_IGHD6-19_IGHJ3 (Fragment)	3	1.58928	0.231186
A0A5C2GE66	IG c431_heavy_IGHV3-23_IGHD4-17_IGHJ5 (Fragment)	2	1.40258	0.426709
A0A5C2GE99	IG c1196_heavy_IGHV3-23_IGHD6-19_IGHJ4 (Fragment)	2	0.821046	0.607633
A0A5C2GEA7	IG c1314_heavy_IGHV3-23_IGHD3-10_IGHJ4 (Fragment)	3	0.608369	0.32563
A0A5C2GEI8	IGH c441_heavy__IGHV3-72_IGHD3-22_IGHJ4 (Fragment)	3	1.41777	0.107324
A0A5C2GEJ3	IG c1203_heavy_IGHV3-23_IGHD5-12_IGHJ3 (Fragment)	1	1.26956	0.790001
A0A5C2GEN3	IG c374_heavy_IGHV3-30_IGHD3-9_IGHJ1 (Fragment)	2	0.980382	0.963915
A0A5C2GES7	IG c889_heavy_IGHV3-48_IGHD2-21_IGHJ3 (Fragment)	2	0.916885	0.605403
A0A5C2GET5	IG c120_heavy_IGHV3-49_IGHD2-2_IGHJ3 (Fragment)	1	1.27215	0.618669
A0A5C2GEV1	IG c33_heavy_IGHV3-53_IGHD1-7_IGHJ4 (Fragment)	3	1.31113	0.445417
A0A5C2GEW6	IG c77_heavy_IGHV3-11_IGHD2-2_IGHJ6 (Fragment)	2	0.883053	0.461571
A0A5C2GEX7	IG c378_heavy_IGHV3-11_IGHD4-17_IGHJ4 (Fragment)	2	1.11569	0.561927
A0A5C2GEZ0	IG c250_heavy_IGHV3-66_IGHD6-13_IGHJ3 (Fragment);IG c188_heavy_IGHV3-23_IGHD3-22_IGHJ1 (Fragment)	1	0.934863	0.502844
A0A5C2GF35	IG c13_heavy_IGHV3-15_IGHD3-3_IGHJ4 (Fragment)	2	1.0069	0.97547
A0A5C2GF53	IGL c9_light_IGLV2-11_IGLJ1 (Fragment);IG c380_light_IGLV2-11_IGLJ2 (Fragment);IG c1279_light_IGLV2-11_IGLJ3 (Fragment)	1	1.23325	0.658515
A0A5C2GF55	IG c1064_heavy_IGHV3-73_IGHD6-6_IGHJ6 (Fragment)	3	0.96605	0.668659
A0A5C2GF65	IG c111_heavy_IGHV3-21_IGHD4-11_IGHJ4 (Fragment)	4	1.16194	0.123452
A0A5C2GF74	IG c376_heavy_IGHV3-21_IGHD3-9_IGHJ4 (Fragment)	2	0.98164	0.93645
A0A5C2GF79	IG c495_heavy_IGHV3-53_IGHD4-4_IGHJ6 (Fragment)	2	1.20793	0.336335
A0A5C2GFB2	IG c37_heavy_IGHV4-34_IGHD5-18_IGHJ2 (Fragment)	2	1.10471	0.82081
A0A5C2GFB3	IG c803_heavy_IGHV1-69_IGHD4-17_IGHJ6 (Fragment);IG c1108_heavy_IGHV1-69_IGHD3-22_IGHJ6 (Fragment);IG c1159_heavy_IGHV1-69_IGHD4-17_IGHJ6 (Fragment);IG c373_heavy_IGHV1-69_IGHD1-26_IGHJ6 (Fragment);IG c1102_heavy_IGHV1-69_IGHD3-9_IGHJ4 (Fragment);IG c1267_heavy_IGHV1-69_IGHD3-9_IGHJ5 (Fragment)	5	0.707294	0.1536
A0A5C2GFE8	IG c282_heavy_IGHV3-23_IGHD3-22_IGHJ4 (Fragment)	5	0.940861	0.88636
A0A5C2GFK1	IG c1114_heavy_IGHV4-34_IGHD3-10_IGHJ3 (Fragment);IG c1228_heavy_IGHV4-34_IGHD3-10_IGHJ3 (Fragment)	1	0.676463	0.107488
A0A5C2GFK6	IGL c169_light_IGKV3-20_IGKJ2 (Fragment)	3	1.63996	0.266593
A0A5C2GFM2	IG c906_heavy_IGHV3-11_IGHD3-22_IGHJ4 (Fragment)	2	0.662074	0.179397
A0A5C2GFM4	IG c239_heavy_IGHV4-39_IGHD2-2_IGHJ4 (Fragment)	2	0.670673	0.152162
A0A5C2GFP5	IG c274_heavy_IGHV1-18_IGHD2-2_IGHJ4 (Fragment)	3	0.979969	0.826502
A0A5C2GFQ6	IG c672_heavy_IGHV3-15_IGHD6-6_IGHJ4 (Fragment)	2	1.01331	0.896199
A0A5C2GFS8	IG c1078_heavy_IGHV3-30_IGHD3-3_IGHJ4 (Fragment)	2	1.62671	0.277153
A0A5C2GFX0	IGL c299_light_IGKV3-11_IGKJ2 (Fragment)	5	1.26489	0.360044
A0A5C2GFX1	IG c914_heavy_IGHV3-21_IGHD6-13_IGHJ4 (Fragment)	2	0.92335	0.747819
A0A5C2GFX3	IG c1104_heavy_IGHV4-39_IGHD4-23_IGHJ3 (Fragment)	1	0.907643	0.233296
A0A5C2GFZ1	IGL c319_light_IGKV3D-20_IGKJ5 (Fragment)	2	0.841181	0.137343
A0A5C2GG43	IG c988_heavy_IGHV3-23_IGHD4-17_IGHJ4 (Fragment)	2	1.1044	0.796341
A0A5C2GG46	IGL c389_light_IGKV1D-39_IGKJ1 (Fragment)	2	0.995456	0.973977
A0A5C2GG87	IGH + IGL c399_light_IGLV1-40_IGLJ1 (Fragment)	1	1.26949	0.798272
A0A5C2GG93	IG c795_heavy_IGHV3-53_IGHD6-6_IGHJ6 (Fragment);IG c635_heavy_IGHV3-66_IGHD6-6_IGHJ6 (Fragment)	2	0.175962	0.394454
A0A5C2GG94	IGL c439_light_IGKV3-15_IGKJ4 (Fragment)	2	1.47874	0.379412
A0A5C2GG98	IG c115_heavy_IGHV3-23_IGHD4-17_IGHJ4 (Fragment)	2	0.984321	0.969381
A0A5C2GGA1	IGH + IGL c201_light_IGLV2-11_IGLJ2 (Fragment)	3	0.948424	0.766993
A0A5C2GGD3	IGH + IGL c231_light_IGKV1D-33_IGKJ4 (Fragment)	4	1.06847	0.904709
A0A5C2GGG9	IG c256_heavy_IGHV3-33_IGHD3-9_IGHJ6 (Fragment)	2	1.24955	0.191741
A0A5C2GGH2	IGL c519_light_IGKV1D-39_IGKJ4 (Fragment)	2	0.958834	0.777341
A0A5C2GGH5	IG c1305_heavy_IGHV3-23_IGHD3-9_IGHJ4 (Fragment)	1	1.71158	0.176008
A0A5C2GGJ7	IG c872_heavy_IGHV3-33_IGHD6-6_IGHJ5 (Fragment)	2	0.706199	0.0672863
A0A5C2GGK5	IGH + IGL c549_light_IGLV3-25_IGLJ3 (Fragment)	1	1.09306	0.672109
A0A5C2GGM0	IG c55_heavy_IGHV3-48_IGHD3-10_IGHJ3 (Fragment)	2	1.70381	0.456295
A0A5C2GGR8	IG c712_heavy_IGHV3-30_IGHD6-19_IGHJ4 (Fragment)	1	1.18944	0.484425
A0A5C2GGR9	IG c30_heavy_IGHV3-23_IGHD2-2_IGHJ3 (Fragment);IG c1548_heavy_IGHV3-33_IGHD3-22_IGHJ4 (Fragment)	1	1.42766	0.128217
A0A5C2GGS8	IG c894_heavy_IGHV3-30_IGHD3-3_IGHJ6 (Fragment)	2	1.02781	0.953354
A0A5C2GGS9	IG c79_heavy_IGHV3-23_IGHD5-24_IGHJ5 (Fragment)	1	1.00816	0.937765
A0A5C2GGT4	IGH + IGL c37_heavy_IGHV3-23_IGHD3-3_IGHJ6 (Fragment)	2	1.56621	0.479955
A0A5C2GGT7	IG c183_heavy_IGHV3-23_IGHD3-3_IGHJ4 (Fragment)	2	0.95332	0.961313
A0A5C2GGW4	IG c1246_heavy_IGHV3-30_IGHD2-21_IGHJ4 (Fragment)	1	0.983747	0.965079
A0A5C2GGX3	IGH + IGL c31_light_IGLV3-9_IGLJ2 (Fragment)	1	0.910491	0.356567
A0A5C2GGY9	IG c538_heavy_IGHV3-33_IGHD2-2_IGHJ3 (Fragment)	3	0.977056	0.944418
A0A5C2GH46	IG c421_heavy_IGHV3-48_IGHD1-26_IGHJ4 (Fragment)	3	0.461004	0.389044
A0A5C2GH64	IG c1150_light_IGLV3-25_IGLJ3 (Fragment)	4	1.15641	0.877578
A0A5C2GH77	IG c1282_light_IGKV1-5_IGKJ2 (Fragment)	2	0.615163	0.0641586
A0A5C2GH97	IG c1099_heavy_IGHV3-74_IGHD3-3_IGHJ6 (Fragment)	2	0.92161	0.782813
A0A5C2GHB7	IG c677_heavy_IGHV3-9_IGHD6-13_IGHJ4 (Fragment)	2	1.55469	0.0720592
A0A5C2GHD1	IG c462_light_IGKV1D-39_IGKJ2 (Fragment);IG c407_light_IGKV1-9_IGKJ4 (Fragment)	1	2.03007	0.220096
A0A5C2GHD2	IGH + IGL c145_heavy_IGHV3-15_IGHD3-10_IGHJ4 (Fragment)	2	1.42285	0.338121
A0A5C2GHF4	IG c486_light_IGKV3-20_IGKJ2 (Fragment)	1	0.922718	0.846698
A0A5C2GHI4	IGH + IGL c195_heavy_IGHV3-23_IGHD4-23_IGHJ3 (Fragment)	2	0.987843	0.989714
A0A5C2GHI6	IG c437_heavy_IGHV3-74_IGHD5-24_IGHJ6 (Fragment)	3	1.46555	0.262162
A0A5C2GHR5	IG c336_heavy_IGHV3-53_IGHD2-8_IGHJ3 (Fragment)	5	0.989451	0.977425
A0A5C2GHS8	IGH + IGL c295_heavy_IGHV3-21_IGHD2-15_IGHJ4 (Fragment)	1	1.16091	0.196578
A0A5C2GHT7	IG c1037_heavy_IGHV3-53_IGHD5-24_IGHJ4 (Fragment)	2	1.64851	0.341227
A0A5C2GHW5	IG c466_light_IGKV2-30_IGKJ2 (Fragment)	7	0.975034	0.829688
A0A5C2GHW9	IG c507_heavy_IGHV3-7_IGHD3-3_IGHJ4 (Fragment)	2	1.02339	0.841667
A0A5C2GHX1	IGH + IGL c355_heavy_IGHV3-7_IGHD6-25_IGHJ4 (Fragment)	1	0.99445	0.963846
A0A5C2GHX6	IG c1219_light_IGLV3-25_IGLJ1 (Fragment)	2	0.94002	0.909242
A0A5C2GI16	IGH + IGL c395_heavy_IGHV3-15_IGHD4-17_IGHJ4 (Fragment)	3	1.19065	0.789609
A0A5C2GI26	IG c576_light_IGLV1-47_IGLJ3 (Fragment)	2	1.38663	0.237002
A0A5C2GI50	IGH + IGL c425_heavy_IGHV3-48_IGHD4-17_IGHJ4 (Fragment);IG c1713_heavy_IGHV3-66_IGHD5-18_IGHJ5 (Fragment)	2	1.20701	0.390549
A0A5C2GI95	IG c494_light_IGKV1-5_IGKJ2 (Fragment)	2	0.955332	0.790761
A0A5C2GIC6	IG c177_heavy_IGHV4-4_IGHD6-6_IGHJ4 (Fragment)	2	0.877685	0.670543
A0A5C2GIF2	IG c198_heavy_IGHV5-51_IGHD7-27_IGHJ6 (Fragment)	9	1.12892	0.159724
A0A5C2GII9	IG c1081_light_IGKV1-8_IGKJ4 (Fragment)	2	1.157	0.501021
A0A5C2GIJ0	IG c818_light_IGKV1D-33_IGKJ4 (Fragment)	2	1.20388	0.155074
A0A5C2GIL0	IG c964_light_IGKV3-15_IGKJ3 (Fragment)	1	0.920552	0.794163
A0A5C2GIM1	IG c23_light_IGLV1-47_IGLJ1 (Fragment);IG c1004_light_IGLV1-47_IGLJ1 (Fragment)	2	1.30945	0.337873
A0A5C2GIT4	IG c17_heavy_IGHV5-51_IGHD5-12_IGHJ6 (Fragment)	5	1.2101	0.18456
A0A5C2GIT5	IG c402_heavy_IGHV3-21_IGHD2-15_IGHJ1 (Fragment)	4	1.09919	0.512485
A0A5C2GIV9	IG c1007_heavy_IGHV3-21_IGHD2-2_IGHJ6 (Fragment)	2	1.09678	0.183519
A0A5C2GIX7	IG c873_light_IGLV3-25_IGLJ1 (Fragment)	3	0.330204	0.234825
A0A5C2GIZ5	IG c1308_heavy_IGHV5-51_IGHD3-22_IGHJ4 (Fragment);IG c1286_heavy_IGHV5-51_IGHD3-22_IGHJ4 (Fragment)	2	1.38622	0.185789
A0A5C2GJ23	IG c428_light_IGKV2-30_IGKJ2 (Fragment)	2	0.859516	0.72287
A0A5C2GJ35	IG c883_light_IGKV1-16_IGKJ4 (Fragment)	3	0.729992	0.190571
A0A5C2GJ51	IG c360_light_IGKV3-20_IGKJ2 (Fragment)	2	1.22083	0.32135
A0A5C2GJ63	IG c26_light_IGLV1-40_IGLJ3 (Fragment)	1	1.07706	0.369979
A0A5C2GJ66	IG c1106_light_IGKV3-15_IGKJ4 (Fragment)	1	0.949521	0.694935
A0A5C2GJ88	IG c62_light_IGKV1-5_IGKJ1 (Fragment)	2	1.10885	0.374805
A0A5C2GJ89	IG c995_light_IGKV3-11_IGKJ4 (Fragment)	2	0.864836	0.468453
A0A5C2GJA2	IG c484_light_IGLV3-9_IGLJ3 (Fragment)	3	0.443945	0.4786
A0A5C2GJA4	IG c294_light_IGKV1-5_IGKJ3 (Fragment)	1	1.36666	0.138914
A0A5C2GJB9	IG c564_heavy_IGHV3-15_IGHD1-1_IGHJ5 (Fragment)	2	1.27513	0.288963
A0A5C2GJF5	IG c675_light_IGKV3-11_IGKJ4 (Fragment)	1	0.748449	0.365547
A0A5C2GJH6	IG c913_light_IGKV3-20_IGKJ2 (Fragment)	1	1.22508	0.555065
A0A5C2GJI8	IG c1065_heavy_IGHV3-43_IGHD4-23_IGHJ4 (Fragment)	1	1.30363	0.446351
A0A5C2GJK5	IG c281_light_IGKV3-15_IGKJ4 (Fragment)	2	0.917215	0.705935
A0A5C2GJK9	IG c95_heavy_IGHV3-23_IGHD6-25_IGHJ4 (Fragment)	1	1.02943	0.781747
A0A5C2GJN9	IG c314_light_IGKV1-12_IGKJ1 (Fragment)	1	0.979989	0.967575
A0A5C2GJP0	IG c791_light_IGKV1-27_IGKJ1 (Fragment)	2	0.924118	0.639403
A0A5C2GJP1	IG c488_heavy_IGHV3-49_IGHD3-10_IGHJ6 (Fragment)	4	1.41677	0.43502
A0A5C2GJR5	IG c837_light_IGKV1-39_IGKJ2 (Fragment)	7	0.886356	0.652561
A0A5C2GJR6	IG c1143_heavy_IGHV3-23_IGHD1-26_IGHJ6 (Fragment)	3	1.82228	0.487209
A0A5C2GJS5	IG c1285_heavy_IGHV3-23_IGHD3-3_IGHJ4 (Fragment)	2	1.09156	0.452932
A0A5C2GJY0	IG c758_light_IGKV3-20_IGKJ3 (Fragment)	1	0.777767	0.518889
A0A5C2GK12	IG c1202_heavy_IGHV3-9_IGHD1-7_IGHJ3 (Fragment)	2	1.35204	0.402534
A0A5C2GK31	IG c519_light_IGKV3-15_IGKJ4 (Fragment)	2	1.31526	0.634801
A0A5C2GK68	IG c744_light_IGLV1-51_IGLJ2 (Fragment)	2	0.930244	0.927426
A0A5C2GK74	IG c1338_light_IGLV1-51_IGLJ3 (Fragment)	4	0.965288	0.826615
A0A5C2GK82	IG c307_light_IGLV1-51_IGLJ2 (Fragment);IG c510_light_IGLV1-51_IGLJ2 (Fragment);IG c157_light_IGLV1-51_IGLJ1 (Fragment)	2	0.80496	0.219996
A0A5C2GK98	IG c939_light_IGKV3-20_IGKJ2 (Fragment)	4	1.06388	0.89613
A0A5C2GKD9	IG c15_heavy_IGHV3-74_IGHD3-9_IGHJ4 (Fragment)	2	0.964667	0.871864
A0A5C2GKE9	IGH + IGL c507_light_IGKV1-5_IGKJ1 (Fragment)	2	0.793276	0.241839
A0A5C2GKF1	IG c2_heavy_IGHV4-34_IGHD4-23_IGHJ4 (Fragment)	1	1.59471	0.0694564
A0A5C2GKF6	IG c35_heavy_IGHV3-7_IGHD5-24_IGHJ4 (Fragment)	1	1.87468	0.0817585
A0A5C2GKG9	IG c571_heavy_IGHV3-53_IGHD7-27_IGHJ4 (Fragment)	3	1.03287	0.675562
A0A5C2GKH6	IG c1226_heavy_IGHV3-53_IGHD5-12_IGHJ4 (Fragment)	2	0.722007	0.144643
A0A5C2GKH9	IG c781_light_IGKV3-20_IGKJ1 (Fragment)	1	0.962462	0.853117
A0A5C2GKJ6	IG c1205_heavy_IGHV3-66_IGHD1-7_IGHJ4 (Fragment)	1	0.761595	0.301772
A0A5C2GKL4	IG c1658_heavy_IGHV3-7_IGHD2-2_IGHJ6 (Fragment)	1	1.27116	0.158147
A0A5C2GKN0	IG c150_light_IGKV4-1_IGKJ4 (Fragment)	3	1.1039	0.78936
A0A5C2GKN1	IG c280_light_IGKV3-20_IGKJ2 (Fragment)	1	0.185311	0.411173
A0A5C2GKQ7	IG c447_light_IGLV3-21_IGLJ3 (Fragment)	2	0.877796	0.395978
A0A5C2GKW6	IG c195_heavy_IGHV3-33_IGHD3-22_IGHJ6 (Fragment)	1	1.04466	0.725645
A0A5C2GL28	IG c26_heavy_IGHV3-7_IGHD6-13_IGHJ4 (Fragment)	6	0.918635	0.889219
A0A5C2GL29	IG c265_heavy_IGHV3-74_IGHD4-23_IGHJ4 (Fragment)	3	0.95251	0.75764
A0A5C2GL38	IG c21_heavy_IGHV4-39_IGHD2-15_IGHJ2 (Fragment)	1	1.53575	0.242458
A0A5C2GL66	IG c272_heavy_IGHV3-48_IGHD2-15_IGHJ6 (Fragment)	1	1.16458	0.6358
A0A5C2GL78	IG c952_light_IGKV3-11_IGKJ5 (Fragment)	2	1.01395	0.984422
A0A5C2GL85	IG c1069_light_IGKV3-20_IGKJ2 (Fragment)	2	1.30398	0.742615
A0A5C2GL90	IG c96_heavy_IGHV3-48_IGHD4-17_IGHJ6 (Fragment)	4	0.767964	0.20116
A0A5C2GLB7	IG c590_light_IGKV4-1_IGKJ1 (Fragment)	4	1.71927	0.17766
A0A5C2GLK7	IG c58_heavy_IGHV3-23_IGHD5-18_IGHJ4 (Fragment)	5	1.0178	0.894449
A0A5C2GLL4	IG c226_heavy_IGHV3-23_IGHD5-24_IGHJ4 (Fragment)	1	1.00739	0.965307
A0A5C2GLM3	IG c329_light_IGKV1-9_IGKJ5 (Fragment)	1	2.94624	0.201799
A0A5C2GLP6	IG c465_heavy_IGHV3-49_IGHD3-22_IGHJ5 (Fragment)	1	1.44425	0.316534
A0A5C2GLT0	IG c716_light_IGKV3-20_IGKJ3 (Fragment)	3	0.85703	0.852086
A0A5C2GLU4	IG c316_heavy_IGHV3-7_IGHD5-18_IGHJ4 (Fragment);IG c573_heavy_IGHV3-7_IGHD3-3_IGHJ4 (Fragment)	2	1.17583	0.719555
A0A5C2GLW1	IG c336_heavy_IGHV3-72_IGHD7-27_IGHJ3 (Fragment)	5	1.97961	0.24452
A0A5C2GLX2	IG c107_light_IGLV2-11_IGLJ1 (Fragment)	1	0.913568	0.448156
A0A5C2GLX8	IG c462_heavy_IGHV3-23_IGHD3-3_IGHJ4 (Fragment);IG c942_heavy_IGHV3-23_IGHD3-3_IGHJ4 (Fragment)	1	0.966974	0.58985
A0A5C2GLY3	IG c366_heavy_IGHV3-7_IGHD1-26_IGHJ4 (Fragment)	4	0.35961	0.374651
A0A5C2GLY7	IG c444_light_IGKV3-15_IGKJ4 (Fragment);IG c204_light_IGKV3-15_IGKJ4 (Fragment)	2	1.88095	0.202838
A0A5C2GLY8	IG c40_light_IGKV3-15_IGKJ3 (Fragment)	2	1.17613	0.609243
A0A5C2GLZ3	IG c1022_heavy_IGHV1-2_IGHD3-16_IGHJ6 (Fragment)	2	1.10925	0.671184
A0A5C2GM36	IG c345_light_IGLV1-51_IGLJ2 (Fragment)	2	0.993492	0.978381
A0A5C2GM64	IG c692_light_IGKV4-1_IGKJ1 (Fragment)	4	0.762395	0.813308
A0A5C2GMA0	IG c1322_light_IGKV1D-39_IGKJ1 (Fragment);IG c1196_light_IGKV1D-39_IGKJ1 (Fragment);IG c1923_light_IGKV1D-39_IGKJ1 (Fragment);IG c1738_light_IGKV1D-39_IGKJ1 (Fragment)	3	0.922231	0.802861
A0A5C2GMA1	IG c1071_light_IGKV1-5_IGKJ2 (Fragment)	2	0.980983	0.958751
A0A5C2GMA5	IG c582_heavy_IGHV3-74_IGHD3-16_IGHJ5 (Fragment)	4	0.636001	0.181105
A0A5C2GMC2	IG c610_light_IGKV3-20_IGKJ3 (Fragment)	2	1.31453	0.635398
A0A5C2GMF3	IG c607_heavy_IGHV3-11_IGHD1-7_IGHJ4 (Fragment)	2	2.62951	0.400319
A0A5C2GMM1	IG c1492_heavy_IGHV1-18_IGHD2-2_IGHJ6 (Fragment)	1	0.685805	0.562369
A0A5C2GMP2	IG c123_heavy_IGHV3-30_IGHD3-3_IGHJ3 (Fragment)	3	0.827203	0.0614433
A0A5C2GMS8	IG c488_heavy_IGHV3-21_IGHD4-23_IGHJ4 (Fragment)	2	1.21414	0.145884
A0A5C2GMU4	IG c898_light_IGLV6-57_IGLJ3 (Fragment)	2	0.903983	0.521897
A0A5C2GMV9	IG c217_heavy_IGHV3-23_IGHD6-25_IGHJ4 (Fragment)	3	1.06547	0.910531
A0A5C2GMW8	IG c277_heavy_IGHV3-23_IGHD3-16_IGHJ4 (Fragment)	3	0.994663	0.98503
A0A5C2GN22	IG c180_light_IGKV3-20_IGKJ3 (Fragment)	6	1.285	0.442842
A0A5C2GN44	IG c54_heavy_IGHV3-7_IGHD3-9_IGHJ5 (Fragment)	2	1.31493	0.31858
A0A5C2GN95	IG c336_light_IGKV1D-39_IGKJ2 (Fragment)	2	1.37252	0.647839
A0A5C2GNA6	IG c658_heavy_IGHV3-53_IGHD5-24_IGHJ4 (Fragment)	1	0.874363	0.15322
A0A5C2GNB9	IG c360_heavy_IGHV3-53_IGHD3-3_IGHJ4 (Fragment)	1	1.05914	0.933222
A0A5C2GNC4	IG c742_light_IGKV1-5_IGKJ1 (Fragment)	2	0.983139	0.903943
A0A5C2GNK1	IG c975_heavy_IGHV3-30_IGHD5-24_IGHJ4 (Fragment)	1	1.71316	0.558255
A0A5C2GNL8	IG c1073_heavy_IGHV3-23_IGHD6-19_IGHJ4 (Fragment)	1	1.04578	0.703442
A0A5C2GNM5	IG c1072_heavy_IGHV3-33_IGHD3-3_IGHJ4 (Fragment)	2	0.478781	0.296342
A0A5C2GNM8	IG c1131_light_IGKV3-15_IGKJ5 (Fragment);IG c1_light_IGKV3D-15_IGKJ3 (Fragment);IG c914_light_IGKV3-15_IGKJ2 (Fragment)	1	0.975954	0.960241
A0A5C2GNN4	IG c150_heavy_IGHV3-48_IGHD1-26_IGHJ3 (Fragment)	3	1.38488	0.503999
A0A5C2GNN5	IG c818_heavy_IGHV3-53_IGHD6-19_IGHJ4 (Fragment)	2	0.967498	0.84998
A0A5C2GNS1	IG c463_heavy_IGHV3-49_IGHD3-10_IGHJ5 (Fragment)	1	1.08327	0.629342
A0A5C2GNS8	IG c400_heavy_IGHV3-49_IGHD5-18_IGHJ4 (Fragment)	2	6.35348	0.091563
A0A5C2GNT5	IG c10_light_IGKV3-11_IGKJ1 (Fragment)	2	0.968237	0.438012
A0A5C2GNU3	IG c227_heavy_IGHV3-53_IGHD3-10_IGHJ4 (Fragment)	2	0.583034	0.403666
A0A5C2GNX4	IG c870_heavy_IGHV3-66_IGHD3-16_IGHJ1 (Fragment)	2	1.4638	0.547407
A0A5C2GNY9	IG c270_heavy_IGHV3-7_IGHD3-10_IGHJ3 (Fragment)	2	1.12895	0.624542
A0A5C2GP13	IG c38_heavy_IGHV3-74_IGHD2-15_IGHJ4 (Fragment)	3	1.31486	0.152084
A0A5C2GP45	IG c1118_heavy_IGHV3-9_IGHD3-16_IGHJ3 (Fragment)	2	1.26371	0.0754169
A0A5C2GP53	IG c464_heavy_IGHV3-30_IGHD3-3_IGHJ4 (Fragment)	1	1.603	0.378183
A0A5C2GPC0	IG c1235_heavy_IGHV3-74_IGHD2-8_IGHJ6 (Fragment)	2	1.13089	0.820144
A0A5C2GPD5	IG c430_heavy_IGHV3-23_IGHD4-17_IGHJ2 (Fragment)	1	0.84904	0.666356
A0A5C2GPE0	IG c1242_heavy_IGHV3-30_IGHD3-22_IGHJ4 (Fragment)	1	0.89883	0.796336
A0A5C2GPF3	IG c1230_light_IGKV1-6_IGKJ1 (Fragment)	8	1.08152	0.822334
A0A5C2GPG2	IG c733_heavy_IGHV3-7_IGHD3-9_IGHJ5 (Fragment)	2	0.483256	0.232219
A0A5C2GPH1	IG c584_heavy_IGHV1-18_IGHD3-10_IGHJ4 (Fragment)	2	1.51897	0.0674216
A0A5C2GPN8	IG c1158_heavy_IGHV3-48_IGHD7-27_IGHJ6 (Fragment)	1	1.1557	0.105613
A0A5C2GPP7	IG c1168_heavy_IGHV3-30_IGHD4-23_IGHJ4 (Fragment)	6	1.30469	0.129968
A0A5C2GPS3	IG c1031_heavy_IGHV3-23_IGHD2-8_IGHJ4 (Fragment)	2	0.425264	0.379801
A0A5C2GPS6	IG c873_heavy_IGHV3-23_IGHD5-24_IGHJ4 (Fragment)	3	1.23011	0.824721
A0A5C2GPU5	IG c893_heavy_IGHV3-15_IGHD3-16_IGHJ4 (Fragment)	1	0.747179	0.106447
A0A5C2GPZ1	IG c1402_heavy_IGHV3-7_IGHD1-26_IGHJ4 (Fragment)	3	0.972473	0.906838
A0A5C2GQ05	IG c1476_heavy_IGHV3-7_IGHD4-11_IGHJ4 (Fragment)	2	1.53112	0.0654807
A0A5C2GQ14	IG c814_heavy_IGHV3-49_IGHD5-12_IGHJ4 (Fragment)	2	1.07118	0.586967
A0A5C2GQ55	IG c1526_heavy_IGHV3-7_IGHD3-3_IGHJ4 (Fragment)	4	1.06263	0.83564
A0A5C2GQ60	IG c864_heavy_IGHV3-23_IGHD3-22_IGHJ4 (Fragment)	2	1.83911	0.470067
A0A5C2GQD4	IG c1542_heavy_IGHV4-39_IGHD4-17_IGHJ4 (Fragment)	2	0.679496	0.258021
A0A5C2GQE4	IG c100_light_IGKV1D-33_IGKJ2 (Fragment)	2	0.873447	0.800691
A0A5C2GQG4	IG c780_heavy_IGHV3-11_IGHD4-23_IGHJ4 (Fragment);IG c1354_heavy_IGHV3-48_IGHD1-7_IGHJ4 (Fragment)	1	0.949717	0.662619
A0A5C2GQI8	IG c1488_heavy_IGHV4-61_IGHD4-23_IGHJ4 (Fragment)	2	1.47538	0.739777
A0A5C2GQR3	IG c1558_heavy_IGHV3-30_IGHD3-3_IGHJ6 (Fragment)	3	1.43775	0.457955
A0A5C2GQV6	IG c920_heavy_IGHV3-74_IGHD7-27_IGHJ2 (Fragment)	4	0.894628	0.659722
A0A5C2GR08	IG c970_heavy_IGHV3-48_IGHD3-3_IGHJ6 (Fragment)	2	2.93821	0.378533
A0A5C2GR14	IG c1317_light_IGKV2-28_IGKJ3 (Fragment)	1	0.980848	0.941458
A0A5C2GR38	IG c1184_heavy_IGHV3-66_IGHD3-22_IGHJ3 (Fragment)	2	1.02478	0.93272
A0A5C2GR58	IG c1383_heavy_IGHV3-7_IGHD3-22_IGHJ5 (Fragment)	3	1.31249	0.78681
A0A5C2GR70	IG c1896_heavy_IGHV3-7_IGHD3-3_IGHJ6 (Fragment)	4	1.08906	0.570183
A0A5C2GR94	IG c4_light_IGKV3-20_IGKJ3 (Fragment)	2	0.994921	0.959583
A0A5C2GRC6	IG c15_light_IGKV3D-15_IGKJ1 (Fragment)	2	1.02959	0.924956
A0A5C2GRD0	IG c1080_heavy_IGHV3-21_IGHD5-12_IGHJ4 (Fragment)	3	1.46	0.18466
A0A5C2GRD1	IG c1274_heavy_IGHV3-33_IGHD6-19_IGHJ4 (Fragment)	2	1.14267	0.570364
A0A5C2GRG5	IG c376_light_IGLV3-21_IGLJ2 (Fragment)	1	0.814872	0.263334
A0A5C2GRK2	IG c7_light_IGKV3-20_IGKJ5 (Fragment)	3	0.834113	0.61341
A0A5C2GRL3	IG c271_heavy_IGHV3-74_IGHD2-8_IGHJ6 (Fragment)	1	0.850888	0.74646
A0A5C2GRM8	IG c1364_heavy_IGHV3-66_IGHD3-3_IGHJ4 (Fragment)	1	0.952628	0.75019
A0A5C2GRN5	IG c71_light_IGKV1D-13_IGKJ3 (Fragment)	1	1.61148	0.178743
A0A5C2GRP5	IG c135_light_IGKV3-15_IGKJ2 (Fragment)	2	0.838426	0.574607
A0A5C2GRP9	IG c1563_heavy_IGHV3-73_IGHD2-15_IGHJ4 (Fragment)	1	0.464214	0.461029
A0A5C2GRQ1	IG c559_heavy_IGHV3-53_IGHD3-9_IGHJ2 (Fragment)	1	1.23823	0.604067
A0A5C2GRQ9	IG c145_light_IGKV3-15_IGKJ4 (Fragment)	2	1.11765	0.672032
A0A5C2GRY2	IG c57_light_IGKV3-15_IGKJ2 (Fragment)	2	0.847913	0.221207
A0A5C2GRZ5	IG c294_light_IGKV1-12_IGKJ5 (Fragment);IG c665_light_IGKV1-12_IGKJ5 (Fragment)	1	1.19302	0.11255
A0A5C2GRZ8	IG c1260_heavy_IGHV2-26_IGHD3-3_IGHJ3 (Fragment)	2	1.61231	0.327178
A0A5C2GS00	IG c151_light_IGKV3-15_IGKJ1 (Fragment)	1	1.12358	0.425105
A0A5C2GS13	IG c275_light_IGKV3-20_IGKJ2 (Fragment)	2	1.15294	0.694508
A0A5C2GS46	IG c1300_heavy_IGHV3-15_IGHD3-3_IGHJ6 (Fragment)	1	1.00042	0.996493
A0A5C2GSB5	IG c551_heavy_IGHV3-7_IGHD3-10_IGHJ6 (Fragment)	2	1.14566	0.60487
A0A5C2GSD9	IG c227_light_IGLV3-25_IGLJ3 (Fragment)	10	0.973851	0.863902
A0A5C2GSJ8	IG c1664_heavy_IGHV5-51_IGHD5-5_IGHJ6 (Fragment)	1	1.05452	0.590695
A0A5C2GSJ9	IG c769_heavy_IGHV3-23_IGHD6-19_IGHJ3 (Fragment)	2	1.38119	0.433987
A0A5C2GSK5	IG c1470_heavy_IGHV3-20_IGHD6-6_IGHJ4 (Fragment)	1	1.15607	0.125303
A0A5C2GSP8	IG c1510_heavy_IGHV3-7_IGHD5-12_IGHJ4 (Fragment);IG c657_heavy_IGHV3-7_IGHD5-12_IGHJ4 (Fragment)	3	3.96401	0.142253
A0A5C2GSQ5	IG c829_heavy_IGHV3-9_IGHD6-13_IGHJ4 (Fragment)	3	0.482935	0.182129
A0A5C2GSV1	IG c1774_heavy_IGHV5-51_IGHD3-22_IGHJ3 (Fragment)	1	0.794624	0.134647
A0A5C2GSW5	IG c417_light_IGLV3-21_IGLJ3 (Fragment)	1	1.01609	0.94595
A0A5C2GSZ1	IG c929_heavy_IGHV3-53_IGHD3-22_IGHJ2 (Fragment)	1	0.967434	0.808765
A0A5C2GSZ9	IG c939_heavy_IGHV3-21_IGHD7-27_IGHJ3 (Fragment)	4	0.84908	0.765521
A0A5C2GT12	IG c1844_heavy_IGHV3-23_IGHD3-22_IGHJ2 (Fragment)	3	1.18645	0.6732
A0A5C2GT47	IG c517_light_IGKV3-15_IGKJ1 (Fragment)	3	1.56704	0.0734161
A0A5C2GT62	IG c1690_heavy_IGHV3-21_IGHD5-18_IGHJ6 (Fragment)	3	1.11619	0.647384
A0A5C2GT63	IG c537_light_IGLV1-44_IGLJ3 (Fragment)	2	0.726324	0.259763
A0A5C2GTB1	IG c1904_heavy_IGHV3-13_IGHD3-3_IGHJ2 (Fragment);IG c1901_heavy_IGHV3-13_IGHD3-3_IGHJ2 (Fragment)	3	1.45297	0.360985
A0A5C2GTE2	IG c617_light_IGKV3-15_IGKJ5 (Fragment)	1	0.95286	0.611239
A0A5C2GTG1	IG c637_light_IGKV3-20_IGKJ2 (Fragment)	1	1.30256	0.102721
A0A5C2GTG7	IG c1800_heavy_IGHV3-23_IGHD1-26_IGHJ3 (Fragment)	2	1.16418	0.091405
A0A5C2GTH3	IG c764_light_IGKV3-20_IGKJ3 (Fragment)	1	0.627579	0.191332
A0A5C2GTI8	IG c784_light_IGKV1D-13_IGKJ4 (Fragment)	2	0.855719	0.724114
A0A5C2GTP5	IG c1229_heavy_IGHV3-21_IGHD6-19_IGHJ6 (Fragment)	2	1.21906	0.231724
A0A5C2GTR0	IG c143_light_IGLV1-40_IGLJ3 (Fragment)	1	0.900015	0.140354
A0A5C2GTR3	IG c393_light_IGKV3-20_IGKJ1 (Fragment)	1	0.745944	0.285935
A0A5C2GTS4	IG c1123_light_IGKV3-15_IGKJ4 (Fragment)	1	1.07168	0.272896
A0A5C2GTT0	IG c1279_heavy_IGHV4-39_IGHD1-7_IGHJ6 (Fragment)	3	0.699993	0.287956
A0A5C2GTT5	IG c911_heavy_IGHV3-23_IGHD1-7_IGHJ3 (Fragment)	1	0.901033	0.385207
A0A5C2GTT7	IG c925_light_IGKV4-1_IGKJ2 (Fragment)	6	0.856186	0.554026
A0A5C2GTW8	IG c1319_heavy_IGHV3-11_IGHD1-14_IGHJ4 (Fragment)	2	0.427145	0.158311
A0A5C2GTY0	IG c49_light_IGKV1D-13_IGKJ5 (Fragment)	2	0.625267	0.0971833
A0A5C2GU01	IG c233_light_IGLV3-21_IGLJ3 (Fragment)	1	1.67744	0.150691
A0A5C2GUB8	IG c97_heavy_IGHV3-48_IGHD2-15_IGHJ5 (Fragment)	4	0.97939	0.950256
A0A5C2GUC0	IG c907_light_IGKV3-15_IGKJ3 (Fragment)	1	10.1245	0.287011
A0A5C2GUL4	IG c1215_light_IGKV3-15_IGKJ2 (Fragment)	2	1.14649	0.300843
A0A5C2GUN8	IG c227_heavy_IGHV3-23_IGHD2-8_IGHJ4 (Fragment)	3	0.910664	0.32753
A0A5C2GUT1	IG c1271_heavy_IGHV3-33_IGHD1-1_IGHJ4 (Fragment)	2	1.03632	0.945283
A0A5C2GUT4	IG c1191_light_IGKV1-33_IGKJ2 (Fragment)	1	1.10495	0.370458
A0A5C2GUV4	IG c553_light_IGKV3-20_IGKJ2 (Fragment)	1	0.951473	0.546654
A0A5C2GUV5	IG c297_heavy_IGHV3-33_IGHD3-16_IGHJ6 (Fragment)	2	2.14755	0.295167
A0A5C2GUY4	IG c1345_light_IGKV1-5_IGKJ1 (Fragment)	3	0.741308	0.254037
A0A5C2GV35	IG c1331_light_IGKV3-20_IGKJ1 (Fragment)	2	3.4113	0.0731337
A0A5C2GV52	IG c1434_light_IGKV1-5_IGKJ2 (Fragment)	1	0.782254	0.364407
A0A5C2GV70	IG c1217_light_IGKV3-15_IGKJ4 (Fragment)	2	1.09371	0.371828
A0A5C2GV75	IG c1361_heavy_IGHV3-7_IGHD3-3_IGHJ4 (Fragment)	3	1.01992	0.850485
A0A5C2GV89	IG c1237_light_IGLV1-44_IGLJ1 (Fragment)	1	0.870643	0.0860691
A0A5C2GV93	IG c1485_light_IGLV3-25_IGLJ2 (Fragment)	1	0.988418	0.955452
A0A5C2GVB5	IG c487_heavy_IGHV3-48_IGHD4-4_IGHJ6 (Fragment)	3	0.940265	0.672256
A0A5C2GVD7	IG c1535_light_IGLV3-19_IGLJ2 (Fragment)	1	1.4699	0.218219
A0A5C2GVE2	IG c1534_light_IGKV3-20_IGKJ2 (Fragment)	5	0.888283	0.884324
A0A5C2GVE4	IG c1739_heavy_IGHV3-21_IGHD3-9_IGHJ5 (Fragment)	2	0.854999	0.550151
A0A5C2GVE5	IG c517_heavy_IGHV1-8_IGHD3-16_IGHJ5 (Fragment)	1	1.00815	0.960468
A0A5C2GVJ2	IG c1491_heavy_IGHV3-21_IGHD3-3_IGHJ4 (Fragment)	1	1.1336	0.705625
A0A5C2GVM3	IG c846_light_IGKV3-20_IGKJ4 (Fragment)	3	0.819546	0.395971
A0A5C2GVM5	IG c1614_light_IGLV6-57_IGLJ3 (Fragment)	8	1.25005	0.145534
A0A5C2GVP0	IG c1551_heavy_IGHV3-48_IGHD1-1_IGHJ5 (Fragment)	4	1.00386	0.965487
A0A5C2GVP3	IG c617_heavy_IGHV3-7_IGHD6-19_IGHJ3 (Fragment)	3	0.698056	0.451652
A0A5C2GVU1	IG c1453_light_IGKV3-11_IGKJ5 (Fragment);IG c1450_light_IGKV3-11_IGKJ5 (Fragment)	2	0.955793	0.633785
A0A5C2GVU5	IG c1705_light_IGKV3-11_IGKJ1 (Fragment)	1	0.454728	0.154973
A0A5C2GVU8	IG c677_heavy_IGHV5-51_IGHD3-22_IGHJ4 (Fragment)	1	0.976649	0.702256
A0A5C2GW00	IG c1033_light_IGKV4-1_IGKJ2 (Fragment)	1	0.898685	0.379734
A0A5C2GW09	IG c1641_light_IGKV1-6_IGKJ4 (Fragment)	1	1.34963	0.178907
A0A5C2GW95	IG c1845_light_IGLV1-47_IGLJ3 (Fragment)	2	1.21434	0.136979
A0A5C2GWB8	IG c1203_light_IGLV1-44_IGLJ3 (Fragment)	2	1.04492	0.808667
A0A5C2GWD7	IG c759_light_IGKV1D-33_IGKJ3 (Fragment)	2	0.579035	0.178767
A0A5C2GWH0	IG c907_heavy_IGHV3-9_IGHD6-19_IGHJ4 (Fragment)	4	1.93431	0.291312
A0A5C2GWU4	IG c1292_light_IGKV1-12_IGKJ3 (Fragment)	3	1.15406	0.58739
A0A5C2GWW0	IG c160_light_IGKV3-20_IGKJ4 (Fragment)	1	2.21519	0.452859
A0A5C2GWX2	IG c1717_light_IGLV2-14_IGLJ2 (Fragment)	5	1.78828	0.0548347
A0A5C2GX20	IG c1493_light_IGKV3-11_IGKJ4 (Fragment)	3	4.33915	0.354916
A0A5C2GX83	IG c1039_light_IGKV4-1_IGKJ2 (Fragment)	2	1.16756	0.0919358
A0A5C2GXA1	IG c1583_light_IGKV2D-28_IGKJ2 (Fragment)	6	0.840389	0.574641
A0A5C2GXB0	IG c1593_light_IGKV4-1_IGKJ2 (Fragment);IG c1050_light_IGKV4-1_IGKJ2 (Fragment)	1	1.92243	0.401976
A0A5C2GXB2	IG c1079_light_IGKV3-20_IGKJ2 (Fragment)	2	0.358638	0.399991
A0A5C2GXH2	IG c338_light_IGKV1-5_IGKJ1 (Fragment)	2	1.3705	0.689599
A0A5C2GXT4	IG c520_light_IGKV3-11_IGKJ1 (Fragment)	2	0.716761	0.680117
A0A5C2GXV9	IG c478_light_IGKV1D-13_IGKJ4 (Fragment)	1	0.791235	0.763619
A0A5C2GY47	IG c1537_heavy_IGHV3-48_IGHD1-26_IGHJ4 (Fragment)	4	1.45762	0.267475
A0A5C2GY48	IG c1672_light_IGLV3-1_IGLJ2 (Fragment)	3	1.21576	0.242707
A0A5C2GYC3	IG c1742_light_IGKV1-5_IGKJ2 (Fragment)	1	1.21556	0.853582
A0A5C2GYE9	IG c1409_light_IGKV3-20_IGKJ2 (Fragment)	3	0.95467	0.715292
A0A5C2GYH7	IG c698_light_IGKV1-5_IGKJ1 (Fragment);IG c1278_light_IGKV1-5_IGKJ1 (Fragment)	5	1.0219	0.918149
A0A5C2GYJ2	IG c800_light_IGKV3-20_IGKJ4 (Fragment)	2	1.45228	0.0560643
A0A5C2GYL4	IG c830_light_IGKV1-12_IGKJ5 (Fragment)	3	0.745876	0.238838
A0A5C2GYM6	IG c1448_light_IGKV4-1_IGKJ1 (Fragment)	2	1.14455	0.564352
A0A5C2GYX6	IG c950_light_IGKV3-20_IGKJ2 (Fragment)	4	0.223453	0.380671
A0A5C2GZN1	IG c176_light_IGKV3-15_IGKJ2 (Fragment)	1	0.106975	0.502299
A0A5C2GZQ0	IG c1158_light_IGLV1-40_IGLJ2 (Fragment)	1	1.0398	0.87072
A0A5C2GZU5	IG c1300_light_IGKV1-12_IGKJ1 (Fragment)	2	0.96429	0.810079
A0A5C2H036	IG c1298_light_IGKV1-27_IGKJ1 (Fragment)	2	0.985177	0.793517
A0A5C2H0E8	IG c1550_light_IGKV3-15_IGKJ1 (Fragment)	3	1.09208	0.74221
A0A5C2H0S8	IG c1548_light_IGKV1-9_IGKJ4 (Fragment)	3	0.770069	0.472958
A0A5C2H0W1	IG c1710_light_IGKV3-11_IGKJ4 (Fragment)	3	0.977598	0.920339
A0A5C2H108	IG c1743_light_IGLV6-57_IGLJ3 (Fragment)	5	0.95857	0.796373
A0A5C2H1N9	IG c1639_light_IGLV2-11_IGLJ3 (Fragment)	1	0.77306	0.0603766
A0A5C2H271	IG c1046_light_IGKV1-5_IGKJ3 (Fragment)	1	1.06667	0.392846
A0A5C2H2K5	IG c1206_light_IGKV3-15_IGKJ4 (Fragment)	2	0.524402	0.102106
A0A5C2H2W5	IG c1326_light_IGKV1-5_IGKJ1 (Fragment)	1	0.913618	0.588766
A0A5C2H3A1	IG c1476_light_IGLV2-8_IGLJ1 (Fragment)	1	1.22193	0.352756
A0A5C2H3L0	IG c1606_light_IGKV4-1_IGKJ2 (Fragment)	2	1.10593	0.191158
A0A5C2H3T0	IG c1706_light_IGKV3-11_IGKJ2 (Fragment)	9	2.87397	0.102438
A0A5H1ZRQ7	Immunoglobulin lambda constant 7 (Fragment);Immunoglobulin lambda constant 7	4	1.0919	0.832805
A0N071	Delta globin	4	0.783983	0.345977
A0N5G1	Rheumatoid factor C6 light chain (Fragment)	4	1.81926	0.196404
A0N7I9	F5-20 (Fragment)	1	1.2	0.454922
A1AEX2	23S rRNA (uracil(1939)-C(5))-methyltransferase RlmD	1	1.45236	0.190305
A2IPH7	HRV Fab 025-VH (Fragment)	2	1.13155	0.262775
A2J1N7	Rheumatoid factor RF-ET10 (Fragment)	2	1.17444	0.415705
A2N2F4	VK3 protein (Fragment)	2	1.42147	0.277514
A2RTY6	Inter-alpha (Globulin) inhibitor H2;Inter-alpha-trypsin inhibitor heavy chain H2;Inter-alpha-trypsin inhibitor heavy chain H2	102	0.984232	0.756732
A3KPE2	Apolipoprotein C-III	9	0.850599	0.729519
A5A6I6	Serotransferrin	4	0.825519	0.0807051
A5A6M6	Keratin, type II cytoskeletal 1;Keratin 1;Keratin 1;Keratin 1;Keratin 1;Keratin, type II cytoskeletal 1	13	1.27721	0.223783
A5YAK2	Apolipoprotein C-IV	5	0.989726	0.932981
A6XGL1	Transthyretin	26	0.876098	0.182596
A6XND0	Insulin-like growth factor-binding protein 3;Insulin-like growth factor binding protein 3 isoform b;Insulin-like growth factor-binding protein 3;Isoform 2 of Insulin-like growth factor-binding protein 3	6	0.755195	0.57615
A6XND9	Beta-2-microglobulin;Beta-2-microglobulin;Beta-2-microglobulin;Beta-2-microglobulin (Fragment);Beta-2-microglobulin	8	1.34725	0.112122
A6XNE2	Complement factor D preproprotein;Complement factor D;Complement factor D;DF protein	5	1.90588	0.0506351
A8K139	cDNA FLJ76744, highly similar to Homo sapiens L1 cell adhesion molecule (L1CAM), transcript variant 1, mRNA;Neural cell adhesion molecule L1 (Fragment);Neural cell adhesion molecule L1;Isoform 2 of Neural cell adhesion molecule L1;Isoform 3 of Neural cell adhesion molecule L1;L1 cell adhesion molecule (Fragment);L1 cell adhesion molecule (Fragment);L1 cell adhesion molecule (Fragment)	1	1.13329	0.677351
A8K1K1	cDNA FLJ76342, highly similar to Homo sapiens carnosine dipeptidase 1 (metallopeptidase M20 family)(CNDP1), mRNA;Beta-Ala-His dipeptidase	10	0.800922	0.45908
A8K3I0	cDNA FLJ78437, highly similar to Homo sapiens cartilage oligomeric matrix protein (COMP), mRNA;cDNA FLJ53494, highly similar to Cartilage oligomeric matrix protein;Cartilage oligomeric matrix protein;Cartilage oligomeric matrix protein	12	1.33333	0.450852
A8K5T0	cDNA FLJ75416, highly similar to Homo sapiens complement factor H (CFH), mRNA	116	0.969424	0.835019
A8K6Q8	cDNA FLJ75881, highly similar to Homo sapiens transferrin receptor (p90, CD71) (TFRC), mRNA;Transferrin receptor (P90, CD71), isoform CRA_c;Transferrin receptor protein 1	8	1.27562	0.306908
B0YJC6	Vitamin K-dependent protein Z variant 1;Vitamin K-dependent protein Z;Isoform 2 of Vitamin K-dependent protein Z	3	0.881278	0.815528
B1AHL2	Fibulin-1	8	0.912623	0.459701
B2R4C5	Lysozyme	5	1.10277	0.819757
B2R701	cDNA, FLJ93202, Homo sapiens protease inhibitor 16 (PI16), mRNA	2	0.584605	0.233435
B2R8I2	cDNA, FLJ93914, highly similar to Homo sapiens histidine-rich glycoprotein (HRG), mRNA	49	1.09258	0.364241
B2R950	cDNA, FLJ94213, highly similar to Homo sapiens pregnancy-zone protein (PZP), mRNA;Pregnancy zone protein	31	1.18348	0.145283
B2RBW9	cDNA, FLJ95746, highly similar to Homo sapiens inhibin, beta C (INHBC), mRNA;Inhibin beta C chain	2	1.14574	0.26148
B2RC09	cDNA, FLJ95794, highly similar to Homo sapiens apolipoprotein F (APOF), mRNA;Apolipoprotein F	2	0.880315	0.190091
B2RMS9	Inter-alpha (Globulin) inhibitor H4 (Plasma Kallikrein-sensitive glycoprotein)	106	0.967306	0.586066
B3KUE5	Phospholipid transfer protein, isoform CRA_c;Phospholipid transfer protein;Isoform 2 of Phospholipid transfer protein;Isoform 3 of Phospholipid transfer protein;Phospholipid transfer protein isoform a variant (Fragment)	7	1.5247	0.187817
B3KXB6	cDNA FLJ45101 fis, clone BRAWH3032298, highly similar to Tenascin-N;Tenascin-N	2	0.87017	0.521686
B4DEZ9	cDNA FLJ60453, highly similar to Proprotein convertase subtilisin/kexin type 9;Proprotein convertase subtilisin/kexin type 9	1	1.31581	0.16526
B4DF70	cDNA FLJ60461, highly similar to Peroxiredoxin-2;Epididymis secretory sperm binding protein Li 2a	4	1.13307	0.529881
B4DHZ6	Transferrin, isoform CRA_c	2	1.36101	0.0500319
B4DI57	cDNA FLJ54111, highly similar to Serotransferrin	12	1.04502	0.611585
B4DMS1	cDNA FLJ52970, highly similar to Ras-related protein Rab-8B;Ras-related protein Rab-8B (Fragment);Ras-related protein Rab-8B;Ras-related protein Rab-8B	1	0.973726	0.895748
B4DPP6	cDNA FLJ54371, highly similar to Serum albumin	15	1.21787	0.056939
B4DPP8	cDNA FLJ53075, highly similar to Kininogen-1;Kininogen 1, isoform CRA_a;Isoform LMW of Kininogen-1	10	1.08884	0.247034
B4DPQ3	cDNA FLJ51034, highly similar to Vitamin K-dependent protein C;cDNA FLJ51179, highly similar to Vitamin K-dependent protein C;Vitamin K-dependent protein C;Vitamin K-dependent protein C;Isoform 2 of Vitamin K-dependent protein C	10	0.778882	0.412333
B4DPR2	cDNA FLJ50830, highly similar to Serum albumin	7	1.17152	0.317856
B4DZM1	cDNA FLJ58310, highly similar to Homo sapiens trinucleotide repeat containing 15 (TNRC15), mRNA	1	0.941419	0.489451
B4E1B2	cDNA FLJ53691, highly similar to Serotransferrin	6	0.462723	0.563884
B4E1C2	Kininogen 1, isoform CRA_b;Kininogen-1	66	1.10647	0.0758243
B4E1Z4	cDNA FLJ55673, highly similar to Complement factor B	147	0.9134	0.274872
B4E3S6	cDNA FLJ58413, highly similar to Complement component C7	3	1.02767	0.86197
B7Z1F8	cDNA FLJ53025, highly similar to Complement C4-B	5	0.98036	0.91538
B7Z3Y2	cDNA FLJ51879, highly similar to Prenylcysteine oxidase;cDNA FLJ51671, highly similar to Prenylcysteine oxidase;Prenylcysteine oxidase 1 (Fragment);Prenylcysteine oxidase 1;Uncharacterized protein PCYOX1 (Fragment);Prenylcysteine oxidase 1;Isoform 2 of Prenylcysteine oxidase 1	3	1.27761	0.3154
B7Z539	cDNA FLJ56954, highly similar to Inter-alpha-trypsin inhibitor heavy chain H1	4	0.93075	0.757871
B7Z549	cDNA FLJ56821, highly similar to Inter-alpha-trypsin inhibitor heavy chain H1;Inter-alpha-trypsin inhibitor heavy chain H1	98	0.957781	0.680371
B7Z550	Complement component 8, beta polypeptide, isoform CRA_b;cDNA FLJ55311, highly similar to Complement component C8 beta chain;cDNA, FLJ79108, highly similar to Complement component C8 beta chain;Complement component C8 beta chain	52	1.05366	0.549896
B7Z8Q2	cDNA FLJ55606, highly similar to Alpha-2-HS-glycoprotein;Alpha-2-HS-glycoprotein,Alpha-2-HS-glycoprotein	30	0.917866	0.26414
C0JYY2	Apolipoprotein B (Including Ag(X) antigen)	501	0.852651	0.0775913
C9JF17	Apolipoprotein D (Fragment);Apolipoprotein D	6	0.152537	0.0860237
D3DNN4	Carboxylic ester hydrolase;Cholinesterase	13	1.09081	0.340428
D3DQX7	Serum amyloid A protein	5	0.978181	0.942389
D6RF35	Vitamin D-binding protein;Vitamin D-binding protein;Isoform 3 of Vitamin D-binding protein	5	1.07711	0.575192
D9IWP9	Beta-2-glycoprotein I (Fragment)	37	0.994509	0.977025
D9YZU5	Beta-globin	38	0.998765	0.996074
D9ZGG2	Vitronectin	23	0.972349	0.792385
E7EQ64	Trypsin-1	2	1.17404	0.277693
E9PG08	Fetuin-B;GUGU gamma form;Fetuin-B;Isoform 2 of Fetuin-B	6	1.09852	0.0739705
E9PHK0	Tetranectin	9	1.21541	0.646669
F2RM37	Coagulation factor IX;Coagulation factor IX;Isoform 2 of Coagulation factor IX	10	1.14799	0.311276
F6KPG5	Albumin (Fragment)	10	1.4024	0.505471
G3XAK1	Hepatocyte growth factor-like protein;Hepatocyte growth factor-like protein;Macrophage stimulating 1 (Hepatocyte growth factor-like) variant (Fragment)	15	0.592234	0.419092
H7C013	Serum albumin (Fragment)	1	1.39767	0.435182
L8E853	von Willebrand factor	3	1.06331	0.695143
O00187	Mannan-binding lectin serine protease 2	5	1.08222	0.861295
O00391	Sulfhydryl oxidase 1	7	3.57925	0.113273
O43866	CD5 antigen-like	14	0.804313	0.102136
O75636	Ficolin-3	16	0.896203	0.523675
O75882-2	Isoform 2 of Attractin	28	0.683235	0.382503
P00450	Ceruloplasmin	197	1.04481	0.561647
P00734	Prothrombin	76	1.05103	0.623247
P00735	Prothrombin	1	0.861066	0.175165
P00747	Plasminogen	122	1.06584	0.442944
P00760	Cationic trypsin	1	1.0226	0.855798
P00761	Trypsin	13	0.78453	0.227333
P01023	Alpha-2-macroglobulin	265	1.18006	0.116361
P01031	Complement C5	132	1.03623	0.693575
P01591	Immunoglobulin J chain	11	0.823766	0.272855
P01973	Hemoglobin subunit alpha	2	1.12403	0.791846
P02070	Hemoglobin subunit beta	2	1.72291	0.478295
P02088	Hemoglobin subunit beta-1	3	2.00337	0.381772
P02652	Apolipoprotein A-II	20	0.885654	0.0654229
P02671	Fibrinogen alpha chain	130	16.1395	0.0950548
P02745	Complement C1q subcomponent subunit A	11	1.19221	0.616809
P02747	Complement C1q subcomponent subunit C	10	0.871533	0.0829543
P02753	Retinol-binding protein 4;Retinol-binding protein	18	0.950215	0.696592
P02760	Protein AMBP	32	0.954631	0.682556
P02763	Alpha-1-acid glycoprotein 1	16	0.931137	0.594891
P02769	Serum albumin	10	1.68604	0.219338
P02790	Hemopexin	88	1.3291	0.078838
P03951	Coagulation factor XI	9	21.3266	0.371759
P04220	Ig mu heavy chain disease protein	2	1.02013	0.933533
P04275	von Willebrand factor	73	1.42696	0.262358
P04276	Vitamin D-binding protein	4	0.951737	0.356342
P05160	Coagulation factor XIII B chain	9	0.506304	0.194017
P06702	Protein S100-A9	3	0.594684	0.487108
P06727	Apolipoprotein A-IV	86	0.829433	0.0660246
P07357	Complement component C8 alpha chain	39	1.02286	0.848166
P07360	Complement component C8 gamma chain	17	1.00976	0.952677
P07489	Transthyretin	2	0.727463	0.465162
P07589	Fibronectin	3	1.09572	0.698414
P08519	Apolipoprotein(a);Lipoprotein, Lp(A)	33	0.882269	0.569809
P08697	Alpha-2-antiplasmin	48	1.04763	0.439878
P09871	Complement C1s subcomponent	46	1.00172	0.990935
P0C0L4	Complement C4-A	11	1.07607	0.752522
P0C0L5	Complement C4-B	246	0.895921	0.115424
P0C6U6	Replicase polyprotein 1a;Replicase polyprotein 1ab	2	1.91743	0.308632
P0DOX2	Immunoglobulin alpha-2 heavy chain	17	1.31724	0.298606
P0DOX3	Immunoglobulin delta heavy chain	10	0.593659	0.251543
P10643	Complement component C7	72	0.965492	0.46723
P11226	Mannose-binding protein C	2	0.788082	0.228548
P13645	Keratin, type I cytoskeletal 10	5	1.96653	0.478965
P15169	Carboxypeptidase N catalytic chain	20	1.00556	0.96148
P15814	Immunoglobulin lambda-like polypeptide 1	5	1.24979	0.238666
P18428	Lipopolysaccharide-binding protein	9	1.43137	0.31601
P19652	Alpha-1-acid glycoprotein 2	21	0.923347	0.593552
P20305	Gelsolin (Fragment)	4	0.70118	0.329165
P20851	C4b-binding protein beta chain;Isoform 2 of C4b-binding protein beta chain	9	0.79889	0.483106
P22792	Carboxypeptidase N subunit 2	25	1.23564	0.394485
P23142	Fibulin-1	32	0.921184	0.587872
P24627	Lactotransferrin	2	2.08788	0.420537
P33151	Cadherin-5;Cadherin 5, type 2 preproprotein variant (Fragment)	6	0.844753	0.822211
P35747	Serum albumin	2	0.824422	0.228425
P35858	Insulin-like growth factor-binding protein complex acid labile subunit;Isoform 2 of Insulin-like growth factor-binding protein complex acid labile subunit;Insulin-like growth factor binding protein, acid labile subunit	32	0.935616	0.283382
P35908	Keratin, type II cytoskeletal 2 epidermal	8	2.32891	0.186012
P43251	Biotinidase;Isoform 2 of Biotinidase;Isoform 3 of Biotinidase;Isoform 4 of Biotinidase	9	0.917489	0.660034
P43652	Afamin	71	1.04094	0.67047
P48740	Mannan-binding lectin serine protease 1	9	1.66606	0.366126
P49064	Serum albumin	11	1.56689	0.148344
P49822	Serum albumin	18	0.54844	0.222323
P62913-2	Isoform 2 of 60S ribosomal protein L11;Cell growth-inhibiting protein 34;60S ribosomal protein L11,60S ribosomal protein L11 (Fragment);Ribosomal protein L11, isoform CRA_b	1	1.28879	0.618822
P79263	Inter-alpha-trypsin inhibitor heavy chain H4	1	0.821444	0.295915
P80108	Phosphatidylinositol-glycan-specific phospholipase D	23	1.09579	0.401107
Q03591	Complement factor H-related protein 1	6	1.34196	0.110957
Q04756	Hepatocyte growth factor activator	12	1.12805	0.243125
Q08879	Fibulin-1	1	1.0323	0.903899
Q0ZCF6	Immunglobulin heavy chain variable region (Fragment)	2	1.29584	0.384357
Q0ZCH1	Immunglobulin heavy chain variable region (Fragment)	1	0.745441	0.5822
Q0ZCH4	Immunglobulin heavy chain variable region (Fragment)	1	1.15863	0.101524
Q0ZCH9	Immunglobulin heavy chain variable region (Fragment)	1	1.35886	0.154667
Q0ZCI8	Immunglobulin heavy chain variable region (Fragment)	1	0.99012	0.97275
Q14520	Hyaluronan-binding protein 2;Isoform 2 of Hyaluronan-binding protein 2	14	1.16564	0.399798
Q1DSY1	Phosphatidylinositol transfer protein SFH5	1	1.45546	0.611662
Q2HRC9	Protein ORF10	1	1.99529	0.21897
Q4TZM4	Hemoglobin beta chain (Fragment)	2	0.732677	0.626955
Q53GZ8	Complement component 2 variant (Fragment)	5	1.06575	0.539006
Q53YY1	Angiotensinogen (Serine (Or cysteine) proteinase inhibitor, clade A (Alpha-1 antiproteinase, antitrypsin), member 8);Angiotensinogen variant (Fragment);Angiotensinogen (Serine (Or cysteine) proteinase inhibitor, clade A (Alpha-1 antiproteinase, antitrypsin), member 8)	40	1.26131	0.0501673
Q56G89	Serum albumin	3	0.104851	0.370399
Q5CZ94	Uncharacterized protein DKFZp781M0386	8	0.999205	0.993393
Q5FWF9	IGL@ protein	7	1.68712	0.207938
Q5I2A0	Serine protease inhibitor A3G;Serine protease inhibitor A3N	2	1.11095	0.675169
Q5JVE7	Coagulation factor X	13	0.966726	0.735141
Q68CK4	Leucine-rich alpha-2-glycoprotein	28	1.14352	0.221539
Q68CN4	Uncharacterized protein	2	0.538495	0.341054
Q68DS3	Uncharacterized protein DKFZp686H17246 (Fragment)	2	1.21573	0.331427
Q6EMK4	Vasorin	5	0.560252	0.263864
Q6IPQ0	IGL@ protein	1	1.61872	0.0886372
Q6N093	Uncharacterized protein DKFZp686I04196 (Fragment)	33	0.929596	0.484615
Q6N095	Uncharacterized protein	10	1.238	0.0980031
Q6PIK1	IGL@ protein	2	0.834551	0.610414
Q6UXB8	Peptidase inhibitor 16;Isoform 2 of Peptidase inhibitor 16	7	3.25405	0.333201
Q7Z351	Uncharacterized protein DKFZp686N02209	2	0.809518	0.198281
Q86TT1	Full-length cDNA clone CS0DD006YL02 of Neuroblastoma of Homo sapiens (human)	3	0.711255	0.219368
Q8MIQ5	Apolipoprotein A-II	1	1.77182	0.139059
Q8N355	IGL@ protein	28	1.00873	0.889238
Q8NEJ1	Uncharacterized protein	5	0.965067	0.834726
Q8TCD0	Uncharacterized protein	32	1.05845	0.525028
Q96HR3	Mediator of RNA polymerase II transcription subunit 30;Isoform 2 of Mediator of RNA polymerase II transcription subunit 30	1	2.16617	0.177388
Q96PD5	N-acetylmuramoyl-L-alanine amidase	40	1.29781	0.223336
Q9NPP6	Immunoglobulin heavy chain variant (Fragment)	44	0.839591	0.272483
Q9NZP8	Complement C1r subcomponent-like protein	9	0.865232	0.504304
S6AWD6	IgG L chain	2	1.26844	0.430444
S6BAR0	IgG L chain	2	1.03661	0.809497
S6BGE0	IgG H chain	4	0.908819	0.452865
S6C4R7	IgG L chain	1	1.30712	0.317122
V9H1D9	Alpha globin	1	0.901614	0.576142
V9HVY1	Epididymis secretory sperm binding protein Li 78p	88	2.78298	0.307114
V9HW68	Epididymis luminal protein 214	71	0.99711	0.968085
V9HWA9	Epididymis secretory sperm binding protein Li 62p	336	0.872086	0.124135
V9HWD8	Epididymis secretory sperm binding protein Li 163pA	42	1.07438	0.487677
V9HWI6	Epididymis secretory protein Li 51	98	0.924138	0.32984

## Sheet: Table S2
Table S2. Differentially expressed proteins of serum samples between SHF with F4 and SHF with F2
Protein accession	Protein description	Sequence Number	C/B Ratio	P value
A0A5C2G6X7	IGL c184_light_IGLV3-21_IGLJ2 (Fragment)	1	36.037	0.00273596
A0A5C2FX62	IGL c1442_light_IGKV1-12_IGKJ4 (Fragment)	2	28.9864	0.0124498
A0A5C2GN44	IG c54_heavy_IGHV3-7_IGHD3-9_IGHJ5 (Fragment)	2	13.8219	0.000124788
A0A5C2FYI0	IGL c1290_light_IGKV1-5_IGKJ1 (Fragment)	2	12.632	0.0076977
A0A5C2FTG3	IGL c248_light_IGKV1D-33_IGKJ3 (Fragment)	3	8.89187	0.002037
A0A5C2G1I8	IGL c2992_light_IGLV3-25_IGLJ2 (Fragment)	2	8.0574	0.00545423
A0A5C2GAL0	IGH + IGL c112_heavy_IGHV3-23_IGHD5-24_IGHJ6 (Fragment)	2	6.38421	0.0110148
A0A5C2GYC3	IG c1742_light_IGKV1-5_IGKJ2 (Fragment)	1	5.56921	0.00444195
B2R950	cDNA, FLJ94213, highly similar to Homo sapiens pregnancy-zone protein (PZP), mRNA;Pregnancy zone protein	31	5.39202	0.0108074
A2N2F4	VK3 protein (Fragment)	2	5.17343	0.00571219
A0A5C2G943	IGL c560_light_IGKV1-5_IGKJ3 (Fragment)	1	4.84776	0.0244024
A0A5C2GGD3	IGH + IGL c231_light_IGKV1D-33_IGKJ4 (Fragment)	4	4.66136	0.0291035
A0A4P8J559	IgK_IGKV3-11 (Fragment)	1	4.29976	0.00530692
A0A5C2H2K5	IG c1206_light_IGKV3-15_IGKJ4 (Fragment)	2	4.25658	0.000625118
A0A5C2GHF4	IG c486_light_IGKV3-20_IGKJ2 (Fragment)	1	4.16698	0.00264202
A0A5C2GH46	IG c421_heavy_IGHV3-48_IGHD1-26_IGHJ4 (Fragment)	3	4.03638	0.0128446
A0A5C2GNL8	IG c1073_heavy_IGHV3-23_IGHD6-19_IGHJ4 (Fragment)	1	3.96018	0.0152326
A0A5C2GQD4	IG c1542_heavy_IGHV4-39_IGHD4-17_IGHJ4 (Fragment)	2	3.95949	0.00125087
A0A5H1ZRQ7	Immunoglobulin lambda constant 7 (Fragment);Immunoglobulin lambda constant 7	4	3.86305	0.00344947
A0A5C2GAH0	IGH + IGL c196_light_IGKV4-1_IGKJ1 (Fragment);IGH + IGL c181_light_IGKV4-1_IGKJ1 (Fragment)	2	3.81927	0.0166221
A0A5C2GTH3	IG c764_light_IGKV3-20_IGKJ3 (Fragment)	1	3.60402	7.2947e-05
Q68CN4	Uncharacterized protein	2	3.59934	0.00822806
A0A5C2G6N3	IGL c18_light_IGLV3-25_IGLJ2 (Fragment)	1	3.58489	0.00642811
A0A5C2GA61	IGL c282_light_IGKV3D-20_IGKJ1 (Fragment)	4	3.55106	0.000101543
A0A5C2G309	IGL c3532_light_IGLV4-69_IGLJ2 (Fragment)	7	3.50878	0.0268017
A0A5C2GGA1	IGH + IGL c201_light_IGLV2-11_IGLJ2 (Fragment)	3	3.49396	0.0252935
A0A5C2G7E0	IGL c267_light_IGLV1-44_IGLJ1 (Fragment)	1	3.49234	0.0235458
A0A5C2GN95	IG c336_light_IGKV1D-39_IGKJ2 (Fragment)	2	3.45622	0.0186546
A0A5C2FWV1	IGL c666_light_IGKV3-20_IGKJ3 (Fragment);IGL c835_light_IGKV3-20_IGKJ2 (Fragment);IGL c697_light_IGKV3-20_IGKJ2 (Fragment);IGL c2190_light_IGKV3D-20_IGKJ1 (Fragment);IGL c3231_light_IGKV3-20_IGKJ1 (Fragment);IGH + IGL c135_light_IGKV3-20_IGKJ1 (Fragment);IG c771_light_IGKV3-20_IGKJ4 (Fragment);IG c1213_light_IGKV3-20_IGKJ2 (Fragment)	1	3.33266	0.0105097
A0A5C2G457	IGL c3704_light_IGKV1-5_IGKJ1 (Fragment)	3	3.33081	0.0213056
A0A5C2G437	IGL c2705_light_IGKV3-20_IGKJ1 (Fragment)	2	3.326	0.00326516
A0A2U8J9B7	Ig heavy chain variable region (Fragment)	1	3.2997	0.00985228
A0A5C2FYI7	IGL c1949_light_IGKV4-1_IGKJ1 (Fragment)	1	3.28502	0.0472458
A0A5C2G2T6	IGL c2265_light_IGLV1-51_IGLJ1 (Fragment);IG c497_light_IGLV1-51_IGLJ2 (Fragment)	2	3.27101	0.0263265
A0A5C2GJN8	IG c350_heavy_IGHV3-23_IGHD6-13_IGHJ4 (Fragment)	1	3.13859	0.0013896
A0A5C2GFX0	IGL c299_light_IGKV3-11_IGKJ2 (Fragment)	5	3.09707	0.0352842
A0A5C2FUH4	IGL c234_light_IGLV1-47_IGLJ3 (Fragment)	1	3.0628	0.0185668
A0A5C2GJA2	IG c484_light_IGLV3-9_IGLJ3 (Fragment)	3	3.05863	0.0169839
A0A5C2G358	IGL c2385_light_IGKV3-20_IGKJ4 (Fragment)	1	2.99717	0.0417346
A0A5C2G2E1	IGL c3441_light_IGKV1D-39_IGKJ2 (Fragment)	3	2.98785	0.00552063
A0A5C2H036	IG c1298_light_IGKV1-27_IGKJ1 (Fragment)	2	2.96736	0.0238591
A0A5C2GVE2	IG c1534_light_IGKV3-20_IGKJ2 (Fragment)	5	2.96372	0.0369642
Q6PIK1	IGL@ protein	2	2.89791	0.0017164
A0A068LKQ2	Ig heavy chain variable region (Fragment)	4	2.8927	0.0280357
P0DOX3	Immunoglobulin delta heavy chain	10	2.87868	0.0105405
A0A5C2FU63	IGL c282_light_IGLV1-47_IGLJ2 (Fragment)	3	2.81726	0.0270072
A0A5C2GAY0	IGH + IGL c352_light_IGKV2-24_IGKJ5 (Fragment);IGH + IGL c548_light_IGKV2-24_IGKJ5 (Fragment)	1	2.75058	0.000387585
Q7Z351	Uncharacterized protein DKFZp686N02209	2	2.71853	0.0107582
A0A5C2GT63	IG c537_light_IGLV1-44_IGLJ3 (Fragment)	2	2.69664	0.0142601
A0A5C2GRP5	IG c135_light_IGKV3-15_IGKJ2 (Fragment)	2	2.67175	0.009848
A0A5C2FXY2	IGL c1504_light_IGLV7-46_IGLJ3 (Fragment);IGL c4123_light_IGLV7-46_IGLJ2 (Fragment)	1	2.66357	0.00166763
A0A5C2GQE4	IG c100_light_IGKV1D-33_IGKJ2 (Fragment)	2	2.65782	0.0047285
A0A5C2G9L9	IGL c556_light_IGKV3-20_IGKJ3 (Fragment)	2	2.65228	0.00841526
A0A5C2FZT2	IGL c1636_light_IGKV1-9_IGKJ4 (Fragment)	1	2.618	0.0470138
A0A5C2FZS2	IGL c1626_light_IGLV1-40_IGLJ3 (Fragment)	1	2.59042	0.0302028
A0A5C2GAS0	IGH + IGL c356_heavy_IGHV3-20_IGHD3-22_IGHJ5 (Fragment)	3	2.59036	0.0125226
A0A5C2GFJ1	IG c965_heavy_IGHV4-34_IGHD4-23_IGHJ3 (Fragment)	3	2.56826	0.000285741
A0A5C2GTW8	IG c1319_heavy_IGHV3-11_IGHD1-14_IGHJ4 (Fragment)	2	2.56526	0.0473556
A0A5C2GVU5	IG c1705_light_IGKV3-11_IGKJ1 (Fragment)	1	2.54214	0.00311152
A0A5C2GMA0	IG c1322_light_IGKV1D-39_IGKJ1 (Fragment);IG c1196_light_IGKV1D-39_IGKJ1 (Fragment);IG c1923_light_IGKV1D-39_IGKJ1 (Fragment);IG c1738_light_IGKV1D-39_IGKJ1 (Fragment)	3	2.53616	0.0299844
A0A5C2FVK1	IGL c644_light_IGKV3-20_IGKJ4 (Fragment)	2	2.5302	0.00659681
A0A5C2FZ97	IGL c1486_light_IGKV3-20_IGKJ2 (Fragment)	2	2.52841	0.000550327
B2R4C5	Lysozyme	5	2.52393	0.00957941
A0A5C2FTC4	IGL c208_light_IGKV1-5_IGKJ1 (Fragment)	1	2.52105	0.0488787
A0A5C2G0D8	IGL c2639_light_IGKV3-20_IGKJ4 (Fragment)	1	2.51146	0.010869
A0A5C2G9K4	IGL c2368_light_IGKV3-15_IGKJ4 (Fragment)	2	2.48248	0.0281826
A0A5C2GN23	IG c263_heavy_IGHV4-34_IGHD4-23_IGHJ6 (Fragment)	2	2.42792	0.0134598
A0A5C2FXC1	IGL c830_light_IGLV3-9_IGLJ2 (Fragment)	5	2.42455	0.0111401
A0A5C2GLB9	IG c824_light_IGLV1-44_IGLJ2 (Fragment)	1	2.41047	7.86219e-05
A0A5C2H0W1	IG c1710_light_IGKV3-11_IGKJ4 (Fragment)	3	2.38881	0.00608593
A0A5C2GPU5	IG c893_heavy_IGHV3-15_IGHD3-16_IGHJ4 (Fragment)	1	2.37032	0.0153037
A0A5C2GCY9	IGH + IGL c558_light_IGKV1-12_IGKJ4 (Fragment)	3	2.36995	0.00139007
A0A5C2GXT4	IG c520_light_IGKV3-11_IGKJ1 (Fragment)	2	2.369	0.0488687
A0A5C2GIL0	IG c964_light_IGKV3-15_IGKJ3 (Fragment)	1	2.36727	0.0379344
A0A5C2GJY0	IG c758_light_IGKV3-20_IGKJ3 (Fragment)	1	2.35096	0.00194219
A0A5C2FXX2	IGL c1732_light_IGKV3-15_IGKJ1 (Fragment);IGL c4017_light_IGKV3-15_IGKJ2 (Fragment)	1	2.33524	0.000354522
A0A2P9AMQ5	Uncharacterized protein	1	2.29097	0.00921216
Q8NCL6	cDNA FLJ90170 fis, clone MAMMA1000370, highly similar to Ig alpha-1 chain C region	16	2.28573	0.00380901
A0A5C2G8S4	IGL c226_light_IGKV3-20_IGKJ2 (Fragment)	1	2.28556	0.0429299
A0A5C2GWU4	IG c1292_light_IGKV1-12_IGKJ3 (Fragment)	3	2.24178	0.00481624
A0A5C2GAI0	IGH + IGL c105_light_IGKV1D-13_IGKJ1 (Fragment)	1	2.23672	0.00257003
A0A2Y9CYF0	Ig heavy chain variable region (Fragment)	3	2.19714	0.00561895
A0A125U0U8	MS-C3 light chain variable region (Fragment)	1	2.19428	0.0105655
A0A5C2GNU3	IG c227_heavy_IGHV3-53_IGHD3-10_IGHJ4 (Fragment)	2	2.18681	0.00152925
A0A5C2G420	IGL c3869_light_IGKV2D-40_IGKJ2 (Fragment)	3	2.18653	0.00859661
A0A5C2GJB9	IG c564_heavy_IGHV3-15_IGHD1-1_IGHJ5 (Fragment)	2	2.18303	0.0136797
A0A5C2G558	IGL c2697_light_IGKV6-21_IGKJ2 (Fragment);IGL c4176_light_IGKV6D-21_IGKJ1 (Fragment);IGL c3677_light_IGKV6-21_IGKJ2 (Fragment);IGL c350_light_IGKV6-21_IGKJ2 (Fragment)	1	2.18204	0.0121026
B4DMS1	cDNA FLJ52970, highly similar to Ras-related protein Rab-8B;Ras-related protein Rab-8B (Fragment);Ras-related protein Rab-8B;Ras-related protein Rab-8B	1	2.17983	0.00734648
A0A5C2GIJ0	IG c818_light_IGKV1D-33_IGKJ4 (Fragment)	2	2.17056	0.0186778
A0A5C2GD92	IGH + IGL c434_light_IGKV1-5_IGKJ1 (Fragment)	1	2.16078	0.0238819
A0A5C2H2D3	IG c1126_light_IGKV3-15_IGKJ1 (Fragment)	1	2.1588	0.0115946
Q08879	Fibulin-1	1	2.15829	0.00101519
A0A5C2FUE5	IGL c601_light_IGLV2-14_IGLJ3 (Fragment)	3	2.15091	0.0339854
Q03591	Complement factor H-related protein 1	6	2.13668	0.0178462
A0A5C2GDX1	IGH + IGL c119_heavy_IGHV3-30_IGHD4-17_IGHJ4 (Fragment)	4	2.11368	0.0404085
A0A5C2GL29	IG c265_heavy_IGHV3-74_IGHD4-23_IGHJ4 (Fragment)	3	2.10477	0.00103528
A0A5C2GN85	IG c1200_light_IGKV2D-28_IGKJ5 (Fragment)	1	2.10401	0.0413051
A0A5C2GAK7	IGL c462_light_IGKV3-15_IGKJ1 (Fragment)	1	2.10106	0.00106859
A0A5C2FV64	IGL c56_light_IGLV1-40_IGLJ2 (Fragment);IGH + IGL c567_light_IGLV1-40_IGLJ3 (Fragment)	2	2.07626	0.000309613
A0A5C2GCN1	IGH + IGL c438_light_IGLV1-47_IGLJ3 (Fragment)	2	2.07018	0.01823
A0A5C2GFB3	IG c803_heavy_IGHV1-69_IGHD4-17_IGHJ6 (Fragment);IG c1108_heavy_IGHV1-69_IGHD3-22_IGHJ6 (Fragment);IG c1159_heavy_IGHV1-69_IGHD4-17_IGHJ6 (Fragment);IG c373_heavy_IGHV1-69_IGHD1-26_IGHJ6 (Fragment);IG c1102_heavy_IGHV1-69_IGHD3-9_IGHJ4 (Fragment);IG c1267_heavy_IGHV1-69_IGHD3-9_IGHJ5 (Fragment)	5	2.05513	0.00292189
A0A5C2FYG6	IGL c1270_light_IGKV1D-39_IGKJ1 (Fragment);IGH + IGL c542_light_IGKV1D-39_IGKJ4 (Fragment)	1	2.05384	0.00350055
A0A5C2G775	IGL c2293_light_IGKV3-20_IGKJ1 (Fragment)	2	2.05244	0.00168283
A0A5C2FYE4	IGL c1674_light_IGKV3-11_IGKJ2 (Fragment)	1	2.05154	0.00445812
A0A5C2GCV9	IGL c561_light_IGLV1-44_IGLJ3 (Fragment)	2	2.03918	0.0446714
A0A5C2GVB5	IG c487_heavy_IGHV3-48_IGHD4-4_IGHJ6 (Fragment)	3	2.03863	0.000893662
A0A2U8J983	Ig heavy chain variable region (Fragment);IG c733_heavy_IGHV1-18_IGHD6-19_IGHJ4 (Fragment)	1	2.00665	0.00850032
A0A5C2G382	IGL c2405_light_IGKV3-15_IGKJ4 (Fragment);IGL c3075_light_IGKV3-15_IGKJ4 (Fragment);IGL c3255_light_IGKV3-15_IGKJ4 (Fragment);IGL c2253_light_IGKV3-15_IGKJ4 (Fragment)	1	2.00656	0.0127982
S6BGD6	IgG L chain	2	2.00648	4.81676e-05
A0A5C2FV54	IGL c652_light_IGLV2-14_IGLJ2 (Fragment);IGL c1285_light_IGLV2-14_IGLJ2 (Fragment)	1	2.00634	0.0212141
A0A5C2G285	IGL c1577_light_IGKV1D-39_IGKJ1 (Fragment)	2	2.00202	0.0396224
A0A5C2G1A5	IGL c1257_light_IGKV1D-13_IGKJ2 (Fragment)	1	1.96524	0.00975257
A0A5C2FVF2	IGL c584_light_IGKV1-33_IGKJ5 (Fragment)	1	1.95915	0.0424483
A0A5C2GA71	IGL c292_light_IGKV1D-39_IGKJ2 (Fragment);IGH + IGL c453_light_IGKV1D-39_IGKJ1 (Fragment)	1	1.95846	0.04203
Q6LAM1	Heavy chain of factor I (Fragment)	3	1.94288	1.9042e-05
A0A5C2GD17	IGL c483_light_IGKV3D-20_IGKJ1 (Fragment)	1	1.94197	0.00837857
P23142	Fibulin-1	32	1.93951	0.000619258
P01591	Immunoglobulin J chain	11	1.93471	0.0154734
A0A5C2GBX3	IGH + IGL c248_heavy_IGHV1-69_IGHD5-18_IGHJ6 (Fragment)	1	1.92914	0.0285419
A0A0B4J1U3	Immunoglobulin lambda variable 1-36;IGL c2247_light_IGLV1-36_IGLJ3 (Fragment);IGH + IGL c618_light_IGLV1-36_IGLJ2 (Fragment);IG c339_light_IGLV1-36_IGLJ2 (Fragment);IG c533_light_IGLV1-36_IGLJ2 (Fragment);V1-11 protein (Fragment);V1-11 protein (Fragment)	1	1.894	0.0248916
A0A5C2GFM4	IG c239_heavy_IGHV4-39_IGHD2-2_IGHJ4 (Fragment)	2	1.89349	0.0364555
A0A5C2GWS2	IG c1272_light_IGLV2-11_IGLJ3 (Fragment)	1	1.8905	0.0231282
A0A5C2GNS1	IG c463_heavy_IGHV3-49_IGHD3-10_IGHJ5 (Fragment)	1	1.86989	0.0404882
A0A5C2GUL4	IG c1215_light_IGKV3-15_IGKJ2 (Fragment)	2	1.86985	0.0136222
A0A5C2GLK7	IG c58_heavy_IGHV3-23_IGHD5-18_IGHJ4 (Fragment)	5	1.86917	0.00291883
A0A5C2G9T9	IGH + IGL c600_heavy_IGHV3-23_IGHD3-3_IGHJ3 (Fragment);IGH + IGL c486_heavy_IGHV3-23_IGHD3-3_IGHJ3 (Fragment)	2	1.86828	0.0017096
A0A5C2GDS5	IG c206_heavy_IGHV3-15_IGHD4-17_IGHJ6 (Fragment)	2	1.85963	0.011183
A0A5C2GLJ1	IG c807_light_IGKV3-15_IGKJ4 (Fragment)	3	1.85373	0.00130058
A0A5C2GSZ1	IG c929_heavy_IGHV3-53_IGHD3-22_IGHJ2 (Fragment)	1	1.84671	0.00159444
A0A5C2GUB8	IG c97_heavy_IGHV3-48_IGHD2-15_IGHJ5 (Fragment)	4	1.84419	0.0184093
A0A5C2GPG2	IG c733_heavy_IGHV3-7_IGHD3-9_IGHJ5 (Fragment)	2	1.84242	0.00131472
A0A5C2GV89	IG c1237_light_IGLV1-44_IGLJ1 (Fragment)	1	1.83691	0.00259593
A0A5C2G2B3	IGL c2710_light_IGLV1-47_IGLJ1 (Fragment)	1	1.82859	0.0370321
A0A5C2FY50	IGL c1958_light_IGKV1-12_IGKJ4 (Fragment)	1	1.82375	0.0132695
P02745	Complement C1q subcomponent subunit A	11	1.81636	0.0422977
A0A5C2GPH1	IG c584_heavy_IGHV1-18_IGHD3-10_IGHJ4 (Fragment)	2	1.81159	0.00616346
A0A5C2GX83	IG c1039_light_IGKV4-1_IGKJ2 (Fragment)	2	1.80285	0.0375003
A0A5C2GRK2	IG c7_light_IGKV3-20_IGKJ5 (Fragment)	3	1.79991	0.00921376
A0A5C2GWX2	IG c1717_light_IGLV2-14_IGLJ2 (Fragment)	5	1.79435	0.0189089
A0A5C2GF79	IG c495_heavy_IGHV3-53_IGHD4-4_IGHJ6 (Fragment)	2	1.79204	0.0215527
A0A2H2EQP0	Proton-associated sugar transporter A	1	1.79204	0.00923361
A0A5C2G047	IGL c1920_light_IGKV3-11_IGKJ4 (Fragment)	1	1.78698	0.00118364
A0A5C2GK68	IG c744_light_IGLV1-51_IGLJ2 (Fragment)	2	1.78627	0.0497333
A0A5C2GS46	IG c1300_heavy_IGHV3-15_IGHD3-3_IGHJ6 (Fragment)	1	1.78603	0.00269146
A0A5C2FZL0	IGL c2362_light_IGKV3-15_IGKJ1 (Fragment)	2	1.77773	0.0379396
A0A5C2GWD7	IG c759_light_IGKV1D-33_IGKJ3 (Fragment)	2	1.77142	0.0408932
A0A5C2FY90	IGL c1931_light_IGKV3-20_IGKJ3 (Fragment)	7	1.76154	0.0082081
A0A5C2GJH6	IG c913_light_IGKV3-20_IGKJ2 (Fragment)	1	1.75019	0.0185159
A0A5C2GTR0	IG c143_light_IGLV1-40_IGLJ3 (Fragment)	1	1.73805	0.00401237
Q9NPP6	Immunoglobulin heavy chain variant (Fragment)	44	1.73761	0.00959471
A0A5C2GF65	IG c111_heavy_IGHV3-21_IGHD4-11_IGHJ4 (Fragment)	4	1.73635	0.00785377
Q0ZCH4	Immunglobulin heavy chain variable region (Fragment)	1	1.7213	0.00670741
A0A5C2GPN8	IG c1158_heavy_IGHV3-48_IGHD7-27_IGHJ6 (Fragment)	1	1.71455	0.0068692
A0A5C2GI50	IGH + IGL c425_heavy_IGHV3-48_IGHD4-17_IGHJ4 (Fragment);IG c1713_heavy_IGHV3-66_IGHD5-18_IGHJ5 (Fragment)	2	1.70473	0.0447
A0A5C2GTG7	IG c1800_heavy_IGHV3-23_IGHD1-26_IGHJ3 (Fragment)	2	1.70382	0.0025468
A0A5C2GPA3	IG c650_heavy_IGHV4-34_IGHD6-13_IGHJ4 (Fragment)	1	1.69634	0.0493138
A0A5C2GA41	IGH + IGL c62_light_IGKV2-30_IGKJ1 (Fragment)	3	1.67252	0.0162278
A0A5C2FWZ4	IGL c65_light_IGKV3-20_IGKJ5 (Fragment)	1	1.67163	0.0393326
Q5CZ94	Uncharacterized protein DKFZp781M0386	8	1.65696	0.0118652
A0A5C2G339	IGL c763_light_IGKV1-6_IGKJ1 (Fragment)	1	1.63155	0.000750487
A0A5C2GJ63	IG c26_light_IGLV1-40_IGLJ3 (Fragment)	1	1.63136	0.00177485
A0A5C2FXS5	IGL c1682_light_IGKV1-12_IGKJ1 (Fragment)	1	1.62464	0.0402256
Q8NEJ1	Uncharacterized protein	5	1.62393	0.00776837
A0A0B4J1U7	Immunoglobulin heavy variable 6-1;IG c335_heavy_IGHV6-1_IGHD2-8_IGHJ4 (Fragment);IG c1012_heavy_IGHV6-1_IGHD7-27_IGHJ3 (Fragment);IG c66_heavy_IGHV6-1_IGHD3-16_IGHJ6 (Fragment);IG c76_heavy_IGHV6-1_IGHD1-1_IGHJ3 (Fragment);IG c634_heavy_IGHV6-1_IGHD6-13_IGHJ4 (Fragment);IG c1318_heavy_IGHV6-1_IGHD4-23_IGHJ2 (Fragment);IG c890_heavy_IGHV6-1_IGHD3-22_IGHJ3 (Fragment);IG c1865_heavy_IGHV6-1_IGHD3-22…	1	1.62203	0.00646999
P10643	Complement component C7	72	1.61516	0.00356432
A0A5C2G597	IGL c4124_light_IGLV1-51_IGLJ2 (Fragment)	2	1.6129	0.015839
A0A5C2GDZ7	IGH c221_heavy__IGHV3-48_IGHD4-23_IGHJ6 (Fragment)	2	1.60174	0.00308316
Q0ZCH9	Immunglobulin heavy chain variable region (Fragment)	1	1.60028	0.0116058
A0A5C2GBC6	IGH + IGL c491_heavy_IGHV3-21_IGHD2-2_IGHJ4 (Fragment)	1	1.5995	0.00408591
A0A5C2FWX9	IGL c1459_light_IGKV1-33_IGKJ3 (Fragment)	1	1.58941	0.0322253
A0A5C2G8S9	IGH + IGL c230_heavy_IGHV3-33_IGHD3-10_IGHJ1 (Fragment)	6	1.58409	0.0042022
A0A5C2GC74	IGL c311_light_IGKV1-5_IGKJ2 (Fragment)	1	1.56974	0.0241287
A0A5C2FUU7	IGL c781_light_IGLV1-47_IGLJ1 (Fragment)	1	1.54831	0.00255872
A0A5C2G3P7	IGL c3116_light_IGLV2-18_IGLJ3 (Fragment);IG c1491_light_IGLV2-18_IGLJ1 (Fragment)	2	1.54683	0.00275233
A0A5C2GTE2	IG c617_light_IGKV3-15_IGKJ5 (Fragment)	1	1.53944	0.0140534
A0A068LKQ0	Ig heavy chain variable region (Fragment);IGH c397_heavy__IGHV5-51_IGHD3-10_IGHJ5 (Fragment)	1	1.53497	0.00147348
A0A5C2GGG9	IG c256_heavy_IGHV3-33_IGHD3-9_IGHJ6 (Fragment)	2	1.51402	0.010809
A0A5C2G4U1	IGL c2537_light_IGKV3-11_IGKJ4 (Fragment)	3	1.51105	0.0322951
P19652	Alpha-1-acid glycoprotein 2	21	1.5058	0.00682541
Q8MIQ5	Apolipoprotein A-II	1	0.663233	0.000680691
A0A5C2GL47	IG c252_heavy_IGHV3-11_IGHD6-13_IGHJ5 (Fragment)	2	0.648752	0.040165
V9HWP0	Pentaxin	18	0.647342	0.040736
A0A5C2FSU3	IGL c11_light_IGKV3-15_IGKJ2 (Fragment)	4	0.640795	0.018016
Q53YY1	Angiotensinogen (Serine (Or cysteine) proteinase inhibitor, clade A (Alpha-1 antiproteinase, antitrypsin), member 8);Angiotensinogen variant (Fragment);Angiotensinogen (Serine (Or cysteine) proteinase inhibitor, clade A (Alpha-1 antiproteinase, antitrypsin), member 8)	40	0.640635	0.000489936
A0A5C2FUY0	IGL c404_light_IGKV3-20_IGKJ1 (Fragment)	1	0.618177	0.00243694
A0A5C2GA72	IGH c165_heavy__IGHV4-34_IGHD3-10_IGHJ4 (Fragment)	1	0.596479	0.0141208
P05546	Heparin cofactor 2	46	0.594099	0.00503608
A0A5C2H271	IG c1046_light_IGKV1-5_IGKJ3 (Fragment)	1	0.588551	0.0348097
B4DPP6	cDNA FLJ54371, highly similar to Serum albumin	15	0.587959	0.00483935
P49064	Serum albumin	11	0.586347	0.00572472
O75460	Serine/threonine-protein kinase/endoribonuclease IRE1	2	0.565283	0.0410401
A0A5C2G2C0	IGL c2586_light_IGKV1-9_IGKJ4 (Fragment)	2	0.563477	0.017944
A0A5C2GPZ1	IG c1402_heavy_IGHV3-7_IGHD1-26_IGHJ4 (Fragment)	3	0.560206	0.0259008
A0A5C2G0G3	IGL c1445_light_IGKV3-20_IGKJ4 (Fragment)	1	0.554112	0.0488965
A0A5C2GRM8	IG c1364_heavy_IGHV3-66_IGHD3-3_IGHJ4 (Fragment)	1	0.550855	0.0256521
P35858	Insulin-like growth factor-binding protein complex acid labile subunit;Isoform 2 of Insulin-like growth factor-binding protein complex acid labile subunit;Insulin-like growth factor binding protein, acid labile subunit	32	0.525585	0.000510764
A0A5C2GP45	IG c1118_heavy_IGHV3-9_IGHD3-16_IGHJ3 (Fragment)	2	0.506569	0.00284158
P04276	Vitamin D-binding protein	4	0.495203	0.000373332
A0A5C2GEI8	IGH c441_heavy__IGHV3-72_IGHD3-22_IGHJ4 (Fragment)	3	0.476678	0.00856124
A0A5C2FZK9	IGL c2134_light_IGKV3-20_IGKJ2 (Fragment)	1	0.471173	0.00603418
B7Z539	cDNA FLJ56954, highly similar to Inter-alpha-trypsin inhibitor heavy chain H1	4	0.450785	0.000619302
B2RBW9	cDNA, FLJ95746, highly similar to Homo sapiens inhibin, beta C (INHBC), mRNA;Inhibin beta C chain	2	0.427735	0.000408742
A0A5C2GBU0	IGH + IGL c382_light_IGKV1-27_IGKJ3 (Fragment);IGH + IGL c486_light_IGKV1-27_IGKJ3 (Fragment)	1	0.414583	0.00014414
A6XNE2	Complement factor D preproprotein;Complement factor D;Complement factor D;DF protein	5	0.395608	0.0233332
A0A5C2FYB3	IGL c2018_light_IGKV3-11_IGKJ4 (Fragment)	1	0.326923	0.000195661
P81187	Complement factor B	2	0.285409	0.0018972
A0A087X106	Keratin, type II cuticular Hb1;KRT83 protein;cDNA FLJ77849, highly similar to Homo sapiens keratin, hair, basic, 6 (monilethrix) (KRTHB6), mRNA;cDNA FLJ55910, highly similar to Keratin, type II cuticular Hb6;Keratin, type II cuticular Hb6;Keratin, type II cuticular Hb3;Keratin, type II cuticular Hb5;Keratin, type II cuticular Hb6;Keratin, type II cuticular Hb1;Type II hair keratin 6 (Fragment);Ty…	2	0.269842	0.0195035
A0A5C2GVG5	IG c537_heavy_IGHV3-74_IGHD1-26_IGHJ6 (Fragment)	3	0.252825	0.00230343
A0A0S2Z4Q2	Transforming growth factor beta-induced 68kDa isoform 1 (Fragment)	9	0.246109	0.0084236
A0A5C2FW50	IGL c416_light_IGKV1D-39_IGKJ2 (Fragment)	4	0.235831	0.00632373
A0A5C2GN22	IG c180_light_IGKV3-20_IGKJ3 (Fragment)	6	0.18921	0.00836867
A0A5C2GDU0	IGH c141_heavy__IGHV5-51_IGHD3-22_IGHJ4 (Fragment)	1	0.181677	0.00322369
A0A5C2GAZ8	IGH c405_heavy__IGHV3-43_IGHD3-22_IGHJ4 (Fragment)	1	0.160572	9.35582e-05
A0A5C2GUT1	IG c1271_heavy_IGHV3-33_IGHD1-1_IGHJ4 (Fragment)	2	0.0786608	0.0161227
A0A024R462	Fibronectin 1, isoform CRA_n	140	0.854267	0.0268305
A0A024R6P0	Serpin peptidase inhibitor, clade A (Alpha-1 antiproteinase, antitrypsin), member 3, isoform CRA_c;cDNA FLJ35730 fis, clone TESTI2003131, highly similar to ALPHA-1-ANTICHYMOTRYPSIN	68	0.824457	0.00999379
A0A024RAB7	UDP-galactose-4-epimerase, isoform CRA_b;UDP-glucose 4-epimerase;Isoform 2 of UDP-glucose 4-epimerase;UDP-glucose 4-epimerase (Fragment);UDP-glucose 4-epimerase (Fragment);UDP-glucose 4-epimerase (Fragment)	1	0.745528	0.00188831
A0A087WWT3	Serum albumin	3	0.711625	0.00258744
A0A0C4DGB6	Serum albumin	282	0.871233	0.00630398
A0A0U1RR20	Proteoglycan 4	12	1.3496	0.0449591
A0A1U9X793	APOM;Apolipoprotein M;Apolipoprotein M	12	0.736349	0.0476629
A0A1W2PQB1	Fc of IgG low affinity IIIa receptor isoform 1 (Fragment);Low affinity immunoglobulin gamma Fc region receptor III-A (Fragment);Low affinity immunoglobulin gamma Fc region receptor III-A;Low affinity immunoglobulin gamma Fc region receptor III-A	3	1.41252	0.0334422
A0A2S0BDD1	Antithrombin III isoform;Antithrombin-III	76	0.777568	0.0280345
A0A384MEF1	Epididymis secretory sperm binding protein	84	1.30219	0.00131538
A0A3B3ISR2	Complement C1r subcomponent;cDNA FLJ75066, highly similar to Homo sapiens complement component 1, r subcomponent (C1R), mRNA;Complement C1r subcomponent;Complement component 1, r subcomponent variant (Fragment);Complement component 1, r subcomponent variant (Fragment)	46	0.827171	0.016551
A0A4E0W274	AEP3B2 (Fragment)	1	1.44438	0.00256416
A0A5C2FWW1	IGL c1439_light_IGKV3-15_IGKJ2 (Fragment)	1	1.37228	0.0394601
A0A5C2FXR7	IGL c1621_light_IGKV3-15_IGKJ2 (Fragment)	1	1.45815	0.00385306
A0A5C2FYJ7	IGL c2041_light_IGLV2-14_IGLJ1 (Fragment)	5	1.39374	0.0412257
A0A5C2G0W5	IGL c1117_light_IGKV3-11_IGKJ4 (Fragment)	2	1.4682	0.0378672
A0A5C2G2F5	IGL c2626_light_IGKV1-39_IGKJ2 (Fragment)	2	1.32695	0.0122958
A0A5C2G363	IGL c3040_light_IGKV1-5_IGKJ1 (Fragment)	1	1.46657	0.0393772
A0A5C2G3L5	IGL c2027_light_IGLV1-40_IGLJ3 (Fragment)	4	1.49017	0.0185044
A0A5C2G462	IGL c4088_light_IGKV1-39_IGKJ4 (Fragment)	1	1.36854	0.0402065
A0A5C2G4R6	IGL c2507_light_IGKV1D-39_IGKJ1 (Fragment)	2	0.719476	0.0449977
A0A5C2G4Y3	IGL c4199_light_IGKV3-20_IGKJ1 (Fragment)	11	1.26293	0.0190027
A0A5C2G5J5	IGL c1613_light_IGLV3-1_IGLJ2 (Fragment)	1	1.28181	0.0166176
A0A5C2G7I5	IGH c298_heavy__IGHV3-33_IGHD3-10_IGHJ4 (Fragment)	2	1.483	0.0497716
A0A5C2G7T7	IGL c412_light_IGKV1D-13_IGKJ4 (Fragment)	2	0.693342	0.0197056
A0A5C2GAN5	IGH c363_heavy__IGHV1-69_IGHD6-19_IGHJ6 (Fragment)	2	1.49194	0.0470469
A0A5C2GAS8	IGH + IGL c366_heavy_IGHV3-74_IGHD2-21_IGHJ4 (Fragment)	1	0.87885	0.0277524
A0A5C2GAT0	IGH + IGL c306_light_IGKV3-20_IGKJ1 (Fragment)	2	1.3174	0.0228999
A0A5C2GDK5	IGH + IGL c180_light_IGKV3-15_IGKJ3 (Fragment)	2	0.69205	0.0017478
A0A5C2GDZ4	IG c342_heavy_IGHV3-21_IGHD3-9_IGHJ4 (Fragment)	4	1.24595	0.00681323
A0A5C2GEM5	IG c156_heavy_IGHV1-18_IGHD6-6_IGHJ4 (Fragment);IG c608_heavy_IGHV1-18_IGHD6-6_IGHJ4 (Fragment)	2	1.45252	0.0342008
A0A5C2GEW6	IG c77_heavy_IGHV3-11_IGHD2-2_IGHJ6 (Fragment)	2	1.45486	0.0393944
A0A5C2GGH2	IGL c519_light_IGKV1D-39_IGKJ4 (Fragment)	2	1.45967	0.0447062
A0A5C2GJK9	IG c95_heavy_IGHV3-23_IGHD6-25_IGHJ4 (Fragment)	1	1.35154	0.0239321
A0A5C2GJP0	IG c791_light_IGKV1-27_IGKJ1 (Fragment)	2	1.34914	0.0248627
A0A5C2GKW6	IG c195_heavy_IGHV3-33_IGHD3-22_IGHJ6 (Fragment)	1	1.35757	0.00609853
A0A5C2GL90	IG c96_heavy_IGHV3-48_IGHD4-17_IGHJ6 (Fragment)	4	1.41325	0.0422687
A0A5C2GMH8	IG c377_light_IGKV4-1_IGKJ4 (Fragment)	1	1.36262	0.0353717
A0A5C2GSV1	IG c1774_heavy_IGHV5-51_IGHD3-22_IGHJ3 (Fragment)	1	0.922042	0.00489394
A0A5C2GTS4	IG c1123_light_IGKV3-15_IGKJ4 (Fragment)	1	0.85006	0.00836052
A0A5C2GTT0	IG c1279_heavy_IGHV4-39_IGHD1-7_IGHJ6 (Fragment)	3	1.40717	0.0491998
A0A5C2GW00	IG c1033_light_IGKV4-1_IGKJ2 (Fragment)	1	1.43684	0.0168521
A0A5C2GY47	IG c1537_heavy_IGHV3-48_IGHD1-26_IGHJ4 (Fragment)	4	1.49935	0.0310073
A0A5C2GZN1	IG c176_light_IGKV3-15_IGKJ2 (Fragment)	1	0.711126	0.0144058
A0A5C2H108	IG c1743_light_IGLV6-57_IGLJ3 (Fragment)	5	1.35328	0.0177385
A0A5C2H3L0	IG c1606_light_IGKV4-1_IGKJ2 (Fragment)	2	1.26472	0.0330151
A2RTY6	Inter-alpha (Globulin) inhibitor H2;Inter-alpha-trypsin inhibitor heavy chain H2;Inter-alpha-trypsin inhibitor heavy chain H2	102	0.671171	0.00538462
A5YAK2	Apolipoprotein C-IV	5	0.78977	0.00857919
A6XGL1	Transthyretin	26	0.811165	0.0343024
B2R8I2	cDNA, FLJ93914, highly similar to Homo sapiens histidine-rich glycoprotein (HRG), mRNA	49	0.815147	0.00602726
B2RMS9	Inter-alpha (Globulin) inhibitor H4 (Plasma Kallikrein-sensitive glycoprotein)	106	0.771178	0.0402388
B4DI57	cDNA FLJ54111, highly similar to Serotransferrin	12	0.779353	0.00751772
B4DPP8	cDNA FLJ53075, highly similar to Kininogen-1;Kininogen 1, isoform CRA_a;Isoform LMW of Kininogen-1	10	1.20179	0.000296409
B4DZM1	cDNA FLJ58310, highly similar to Homo sapiens trinucleotide repeat containing 15 (TNRC15), mRNA	1	0.875745	0.0138691
B4E1C2	Kininogen 1, isoform CRA_b;Kininogen-1	66	0.816918	0.00642295
B4E1D8	cDNA FLJ51597, highly similar to C4b-binding protein alpha chain	46	0.834308	0.0485736
B4E1Z4	cDNA FLJ55673, highly similar to Complement factor B	147	0.829113	0.00422065
D3DNN4	Carboxylic ester hydrolase;Cholinesterase	13	0.713415	0.0283706
E7ETH0	Complement factor I	46	0.668954	4.30631e-05
H0YAC1	Plasma kallikrein (Fragment);Plasma kallikrein	55	0.897788	0.0473867
P00747	Plasminogen	122	0.700546	0.0271433
P01023	Alpha-2-macroglobulin	265	1.25458	0.0189744
P02750	Leucine-rich alpha-2-glycoprotein	2	0.686995	0.00674299
P02790	Hemopexin	88	0.733283	0.024921
P07357	Complement component C8 alpha chain	39	0.710609	0.0361292
P09871	Complement C1s subcomponent	46	0.688441	0.0344313
P0C0L4	Complement C4-A	11	1.17301	0.0442516
P13671	Complement component C6	60	0.805053	0.0317426
P27169	Serum paraoxonase/arylesterase 1	20	0.682318	0.0047775
P79263	Inter-alpha-trypsin inhibitor heavy chain H4	1	0.727846	0.024907
Q0ZCF6	Immunglobulin heavy chain variable region (Fragment)	2	0.693553	0.0321983
Q8N355	IGL@ protein	28	1.42197	0.00406357
Q8TCD0	Uncharacterized protein	32	1.46864	0.00364037
V9HWI6	Epididymis secretory protein Li 51	98	0.795425	0.0038223
A0A024R035	Complement component 9, isoform CRA_a;Complement component C9	62	0.871087	0.0671718
A0A024R0T8	Apolipoprotein C-I, isoform CRA_a;Apolipoprotein C-I (Fragment)	11	1.33148	0.50858
A0A024R0T9	Apolipoprotein C-II isoform 1;Apolipoprotein C-II isoform 2 (Fragment);APOC4-APOC2 readthrough (NMD candidate)	11	0.757886	0.0994104
A0A024R3E3	Apolipoprotein A-I, isoform CRA_a	93	0.828344	0.0740994
A0A024R580	Calpain 1, (Mu/I) large subunit, isoform CRA_a;Calpain 1, (Mu/I) large subunit, isoform CRA_b;cDNA, FLJ96627, highly similar to Homo sapiens calpain 1, (mu/I) large subunit (CAPN1), mRNA;cDNA FLJ56829, highly similar to Neurogenic differentiation factor 6;cDNA FLJ53224, highly similar to Calpain-1 catalytic subunit;Calpain-1 catalytic subunit	2	1.36945	0.31952
A0A024R6I6	Serpin peptidase inhibitor, clade A (Alpha-1 antiproteinase, antitrypsin), member 10, isoform CRA_b;Protein Z-dependent protease inhibitor	6	0.68757	0.140847
A0A024R6I7	Alpha-1-antitrypsin	10	2.43734	0.132336
A0A024R6I9	Serpin peptidase inhibitor, clade A (Alpha-1 antiproteinase, antitrypsin), member 4, isoform CRA_a;cDNA, FLJ93695, highly similar to Homo sapiens serpin peptidase inhibitor, clade A (alpha-1 antiproteinase, antitrypsin), member 4 (SERPINA4), mRNA	43	0.927726	0.318777
A0A024R6N9	Serpin peptidase inhibitor, clade A (Alpha-1 antiproteinase, antitrypsin), member 5, isoform CRA_a	11	0.810219	0.0768265
A0A024R8Z0	L-selectin	6	0.858918	0.689739
A0A024R984	HCG40889, isoform CRA_a	5	1.01879	0.76835
A0A024R9Q1	Thrombospondin 1, isoform CRA_a;Thrombospondin-1	27	0.807993	0.644771
A0A024RAB6	Heparan sulfate proteoglycan 2 (Perlecan), isoform CRA_b;Basement membrane-specific heparan sulfate proteoglycan core protein	4	6.76064	0.400489
A0A024RAB9	Adiponectin A;Complement C1q subcomponent subunit B (Fragment);Complement C1q subcomponent subunit B	16	1.07381	0.719843
A0A024RDT4	Lymphocyte cytosolic protein 1 (L-plastin), isoform CRA_a;L-plastin variant (Fragment);Epididymis secretory protein Li 37	6	0.334383	0.285863
A0A068LKR4	Ig heavy chain variable region (Fragment)	2	0.928847	0.549241
A0A075B6I4	Immunoglobulin lambda variable 10-54;Immunoglobulin lambda variable 10-54;IGL c2059_light_IGLV10-54_IGLJ3 (Fragment);IGL c1123_light_IGLV10-54_IGLJ3 (Fragment);IG c828_light_IGLV10-54_IGLJ3 (Fragment);IG c1249_light_IGLV10-54_IGLJ3 (Fragment);IG c660_light_IGLV10-54_IGLJ3 (Fragment);IG c147_light_IGLV10-54_IGLJ2 (Fragment);IG c1396_light_IGLV10-54_IGLJ2 (Fragment);V1-20 protein (Fragment)	1	1.13468	0.632049
A0A075B6J9	Immunoglobulin lambda variable 2-18;IGL c3263_light_IGLV2-18_IGLJ1 (Fragment);IGL c352_light_IGLV2-18_IGLJ3 (Fragment);IG c192_light_IGLV2-18_IGLJ1 (Fragment);IG c1302_light_IGLV2-18_IGLJ1 (Fragment);IG c1566_light_IGLV2-18_IGLJ1 (Fragment);V1-5 protein (Fragment)	3	0.749113	0.14739
A0A075B6R2	Immunoglobulin heavy variable 4-4	3	0.743373	0.301879
A0A087WSX0	Immunoglobulin lambda variable 5-45;Immunoglobulin lambda variable 5-39;Immunoglobulin lambda variable 5-45 (Fragment);IGL c885_light_IGLV5-45_IGLJ3 (Fragment);IGL c521_light_IGLV5-45_IGLJ3 (Fragment);IG c921_light_IGLV5-45_IGLJ1 (Fragment);IG c1270_light_IGLV5-45_IGLJ2 (Fragment);V4-2 protein (Fragment)	1	1.09635	0.613929
A0A087WSY5	Carboxypeptidase B2	16	0.812088	0.15972
A0A087WXI2,A0A087WXI2	IgGFc-binding protein,IgGFc-binding protein (Fragment);IgGFc-binding protein	12	1.18221	0.230914
A0A087X1J7	Glutathione peroxidase;Glutathione peroxidase 3	9	1.14869	0.25746
A0A096LPE2	SAA2-SAA4 readthrough	12	0.84987	0.124536
A0A0A0MRJ7	Coagulation factor V	19	0.928071	0.811761
A0A0B4J1V2	Immunoglobulin heavy variable 2-26;IGHV2-26 protein (Fragment);MS-B1 heavy chain variable region (Fragment);Ig heavy chain variable region (Fragment);IGH c246_heavy__IGHV2-26_IGHD3-10_IGHJ4 (Fragment);IGH + IGL c276_heavy_IGHV2-26_IGHD6-13_IGHJ5 (Fragment);IG c936_heavy_IGHV2-26_IGHD3-3_IGHJ6 (Fragment);IG c332_heavy_IGHV2-26_IGHD1-26_IGHJ4 (Fragment);IG c646_heavy_IGHV2-26_IGHD3-3_IGHJ3 (Fragmen…	4	1.17904	0.296911
A0A0B4J1Y8	Immunoglobulin lambda variable 9-49;IGL c253_light_IGLV9-49_IGLJ2 (Fragment);IGL c2125_light_IGLV9-49_IGLJ2 (Fragment);IGL c3487_light_IGLV9-49_IGLJ2 (Fragment);IG c1204_light_IGLV9-49_IGLJ2 (Fragment);IG c1101_light_IGLV9-49_IGLJ2 (Fragment);IG c77_light_IGLV9-49_IGLJ2 (Fragment);IG c1733_light_IGLV9-49_IGLJ3 (Fragment);V5-2 protein (Fragment);Ig-like domain-containing protein (Fragment)	3	0.493381	0.0628774
A0A0K0K1H8	Epididymis secretory sperm binding protein Li 71p	206	0.967774	0.654198
A0A0K0K1J1	Epididymis secretory protein Li 2	5	1.26839	0.342551
A0A0S2Z333	Serpin peptidase inhibitor clade G member 1 isoform 4 (Fragment)	2	0.858447	0.275735
A0A0S2Z3D5	Apolipoprotein E isoform 1 (Fragment)	62	1.03321	0.816702
A0A0S2Z3Y1	Lectin galactoside-binding soluble 3 binding protein isoform 1 (Fragment);cDNA FLJ53478, highly similar to Galectin-3-binding protein	15	1.06923	0.201845
A0A0S2Z4F1	EGF containing fibulin-like extracellular matrix protein 1 isoform 1 (Fragment);cDNA FLJ77823, highly similar to Homo sapiens EGF-containing fibulin-like extracellular matrix protein 1, transcript variant 3, mRNA;Isoform 2 of EGF-containing fibulin-like extracellular matrix protein 1;Isoform 3 of EGF-containing fibulin-like extracellular matrix protein 1;Isoform 4 of EGF-containing fibulin-like e…	14	1.07449	0.478909
A0A0S2Z4I5	Complement factor properdin isoform 1 (Fragment)	14	1.26146	0.100902
A0A0S2Z4K3	Protein S isoform 1 (Fragment);Protein S isoform 2 (Fragment);Vitamin K-dependent protein S;Vitamin K-dependent protein S,Protein S (Alpha), isoform CRA_b	34	1.0081	0.981547
A0A0X9UWM4	IBM-A3 heavy chain variable region (Fragment)	3	0.8785	0.410259
A0A0X9V9C4	GCT-A8 heavy chain variable region (Fragment)	3	0.792821	0.608138
A0A109PPC2	GCT-A7 light chain variable region (Fragment)	2	0.611987	0.631133
A0A109PVK5	GCT-A6 heavy chain variable region (Fragment)	3	1.3954	0.0995238
A0A125QYY9	IBM-B2 heavy chain variable region (Fragment)	6	1.28864	0.298236
A0A125U0V1	MS-F1 heavy chain variable region (Fragment)	2	0.577191	0.502484
A0A140VJI7	Testicular tissue protein Li 61;Isoform 4 of Extracellular matrix protein 1	13	1.21732	0.174503
A0A140VJJ6	Testicular tissue protein Li 70;Fibrinogen gamma chain;Fibrinogen gamma chain;Fibrinogen gamma chain	68	1.36473	0.512789
A0A140VK00	Testicular tissue protein Li 227	19	1.23498	0.439904
A0A140VK24	Testicular secretory protein Li 24	5	0.927011	0.818912
A0A140VKF3	Testis tissue sperm-binding protein Li 70n	35	0.940142	0.40009
A0A182DWH7	Selenoprotein P (Fragment);Selenoprotein P	9	7.15458	0.315377
A0A193CHQ9	10E8 heavy chain variable region (Fragment)	10	0.807438	0.130824
A0A1B1CYC5	Vitamin D binding protein (Fragment)	4	0.695206	0.51167
A0A1L2BU44	Anti-staphylococcal enterotoxin E variable region lambda chain (Fragment);IG c1323_light_IGLV6-57_IGLJ3 (Fragment)	1	1.12551	0.250303
A0A1S5UZ39	Hemoglobin subunit alpha	28	1.07272	0.857572
A0A1W6IYI8	N90-VRC38.10 heavy chain variable region (Fragment);IG c43_heavy_IGHV3-64_IGHD2-21_IGHJ4 (Fragment);IG c521_heavy_IGHV3-48_IGHD3-22_IGHJ3 (Fragment);IG c923_heavy_IGHV3-66_IGHD3-9_IGHJ1 (Fragment)	1	0.754812	0.70443
A0A1W6IYK2	N90-VRC38.06 light chain variable region (Fragment)	2	1.44445	0.0526206
A0A1Z1VXF2	CD44 protein (Fragment);Indian blood group antigen;cDNA FLJ76654, highly similar to Homo sapiens CD44 antigen (homing function and Indian blood group system) (CD44), transcript variant 4, mRNA;cDNA FLJ52702, highly similar to Homo sapiens CD44 antigen (homing function and Indian blood group system) (CD44), transcript variant 4, mRNA;CD44 antigen (Fragment);CD44 antigen (Fragment);CD44 antigen (Fr…	2	0.857511	0.314055
A0A286YES1	Immunoglobulin heavy constant gamma 3 (Fragment);Immunoglobulin heavy constant gamma 3 (Fragment);Immunoglobulin heavy constant gamma 3;Uncharacterized protein;Uncharacterized protein	20	1.40763	0.156757
A0A286YFJ8	Immunoglobulin heavy constant gamma 4 (Fragment);Immunoglobulin heavy constant gamma 4	24	1.62553	0.0925044
A0A2P9AMP2	Uncharacterized protein	2	0.89047	0.370945
A0A2U8J8Q1	Ig heavy chain variable region (Fragment)	5	1.3448	0.390397
A0A2U8J8Y8	Ig heavy chain variable region (Fragment)	1	1.02737	0.824696
A0A2U8J8Z6	Ig heavy chain variable region (Fragment)	2	1.20435	0.450501
A0A2U8J920	Ig heavy chain variable region (Fragment)	1	0.995783	0.984859
A0A2U8J957	Ig heavy chain variable region (Fragment)	1	1.16923	0.0882653
A0A2U8J996	Ig heavy chain variable region (Fragment)	3	0.885551	0.710645
A0A2U8J9D3	Ig heavy chain variable region (Fragment)	2	0.614348	0.430199
A0A2Z4LCH4	Corticosteroid-binding globulin;cDNA, FLJ94361, highly similar to Homo sapiens serine (or cysteine) proteinase inhibitor, clade A(alpha-1 antiproteinase, antitrypsin), member 6 (SERPINA6), mRNA;Corticosteroid-binding globulin	16	0.837952	0.118203
A0A346D5N4	Coagulation factor XII	32	1.02142	0.897664
A0A384MDQ7	Epididymis secretory sperm binding protein	105	1.07499	0.183785
A0A384MDV8	Epididymis secretory sperm binding protein	51	1.00321	0.979578
A0A384N669	Epididymis secretory sperm binding protein	22	1.20854	0.137016
A0A384NKS6	Clusterin;Clusterin;Isoform 4 of Clusterin;Isoform 5 of Clusterin;Isoform 6 of Clusterin	55	0.896349	0.454192
A0A384NPR0	Epididymis secretory sperm binding protein;Cathelicidin antimicrobial peptide	1	1.00641	0.985376
A0A3B0J0F2	Adiponectin D;cDNA, FLJ93312, highly similar to Homo sapiens adipose most abundant gene transcript 1 (APM1), mRNA;Adiponectin	4	0.709651	0.396136
A0A3G1HEF1	Mutant serpin family A member 7;Thyroxine-binding globulin	27	0.849931	0.0940541
A0A4P8J548	IgG4_IGHV3-7 (Fragment)	1	1.16845	0.0792986
A0A5C2FT56	IGL c151_light_IGLV3-21_IGLJ2 (Fragment);IGL c554_light_IGLV3-21_IGLJ2 (Fragment)	1	1.09227	0.630206
A0A5C2FTB2	IGL c59_light_IGLV1-40_IGLJ3 (Fragment)	2	1.00399	0.99039
A0A5C2FTI5	IGL c2_light_IGKV1-9_IGKJ3 (Fragment)	1	0.886783	0.768434
A0A5C2FTM7	IGL c52_light_IGKV2-30_IGKJ3 (Fragment)	4	1.14268	0.408692
A0A5C2FTN6	IGL c62_light_IGLV3-21_IGLJ1 (Fragment)	2	1.78266	0.30169
A0A5C2FTP7	IGL c72_light_IGKV3-20_IGKJ1 (Fragment)	3	1.75025	0.139661
A0A5C2FTR4	IGL c1349_light_IGKV3-20_IGKJ5 (Fragment)	1	1.06839	0.707247
A0A5C2FTS4	IGL c378_light_IGKV3-20_IGKJ5 (Fragment)	1	24.1257	0.117054
A0A5C2FTV2	IGL c142_light_IGKV1-9_IGKJ4 (Fragment);IGL c353_light_IGKV1-9_IGKJ4 (Fragment)	1	1.4511	0.0729373
A0A5C2FTW3	IGL c418_light_IGKV3-20_IGKJ2 (Fragment)	6	1.50792	0.560268
A0A5C2FTY9	IGL c448_light_IGKV3-20_IGKJ2 (Fragment)	2	1.23756	0.449753
A0A5C2FTZ2	IGL c319_light_IGLV3-21_IGLJ2 (Fragment)	3	0.898913	0.748137
A0A5C2FU65	IGL c528_light_IGKV2D-28_IGKJ2 (Fragment)	1	1.90493	0.0892229
A0A5C2FUC4	IGL c352_light_IGLV1-40_IGLJ3 (Fragment);IGL c1155_light_IGLV1-40_IGLJ2 (Fragment)	2	1.24508	0.252259
A0A5C2FUE7	IGL c618_light_IGKV3-20_IGKJ1 (Fragment)	3	1.7744	0.163981
A0A5C2FUJ1	IGL c668_light_IGKV3-20_IGKJ1 (Fragment)	4	0.463488	0.0536565
A0A5C2FUV2	IGL c444_light_IGKV1-17_IGKJ2 (Fragment)	2	1.20227	0.281537
A0A5C2FV28	IGL c622_light_IGKV3-15_IGKJ2 (Fragment)	2	0.851414	0.173773
A0A5C2FV72	IGL c672_light_IGKV3-20_IGKJ3 (Fragment)	4	5.5299	0.385549
A0A5C2FVD4	IGL c742_light_IGLV2-23_IGLJ3 (Fragment)	1	0.791124	0.384723
A0A5C2FVE4	IGL c40_light_IGKV3-20_IGKJ2 (Fragment)	2	17.2853	0.0958308
A0A5C2FVF5	IGL c50_light_IGKV1-5_IGKJ4 (Fragment)	3	7.69402	0.127325
A0A5C2FVG1	IGL c889_light_IGKV2D-28_IGKJ2 (Fragment)	3	3.42655	0.183099
A0A5C2FVJ0	IGL c1051_light_IGKV3-20_IGKJ5 (Fragment)	3	1.49625	0.264814
A0A5C2FVJ8	IGL c196_light_IGLV2-11_IGLJ3 (Fragment);IGL c226_light_IGLV2-11_IGLJ1 (Fragment);IG c391_light_IGLV2-11_IGLJ2 (Fragment);IG c1844_light_IGLV2-11_IGLJ1 (Fragment)	2	2.55178	0.368918
A0A5C2FVT6	IGL c1039_light_IGKV1-6_IGKJ2 (Fragment)	2	0.210938	0.287112
A0A5C2FVV5	IGL c1208_light_IGKV1-16_IGKJ1 (Fragment);IGL c1604_light_IGKV1-39_IGKJ1 (Fragment);IGL c82_light_IGKV1-16_IGKJ1 (Fragment);IG c528_light_IGKV1-17_IGKJ1 (Fragment)	1	1.24416	0.380558
A0A5C2FVW3	IGL c1151_light_IGKV3-15_IGKJ4 (Fragment)	1	1.56674	0.183541
A0A5C2FVW4	IGL c952_light_IGKV3-15_IGKJ2 (Fragment)	1	0.205111	0.417534
A0A5C2FVX0	IGL c230_light_IGKV3-11_IGKJ2 (Fragment)	4	1.41932	0.248732
A0A5C2FVX4	IGL c1079_light_IGKV3-20_IGKJ1 (Fragment)	1	1.87311	0.177903
A0A5C2FVX5	IGL c1228_light_IGLV8-61_IGLJ3 (Fragment);IGL c8_light_IGLV8-61_IGLJ3 (Fragment);IG c1616_light_IGLV8-61_IGLJ3 (Fragment)	6	1.44228	0.153865
A0A5C2FVY0	IGL c1089_light_IGLV1-40_IGLJ3 (Fragment)	2	1.34401	0.422703
A0A5C2FVZ6	IGL c186_light_IGKV1-33_IGKJ2 (Fragment)	1	0.95119	0.800475
A0A5C2FVZ8	IGL c992_light_IGKV1-27_IGKJ3 (Fragment)	5	0.863948	0.70972
A0A5C2FW10	IGL c1201_light_IGKV1D-39_IGKJ5 (Fragment);IGL c2998_light_IGKV1-12_IGKJ5 (Fragment);IGL c168_light_IGKV1-12_IGKJ5 (Fragment);IGH + IGL c81_light_IGKV1D-39_IGKJ1 (Fragment);IG c741_light_IGKV1D-39_IGKJ1 (Fragment)	1	1.18455	0.211377
A0A5C2FW17	IGL c1012_light_IGKV1-5_IGKJ1 (Fragment);IGL c1132_light_IGKV1-5_IGKJ1 (Fragment)	2	0.456707	0.114351
A0A5C2FW75	IGL c1338_light_IGLV3-21_IGLJ1 (Fragment)	1	1.71437	0.0562248
A0A5C2FWA1	IGL c1311_light_IGLV3-9_IGLJ2 (Fragment)	1	1.26417	0.189514
A0A5C2FWC2	IGL c486_light_IGKV3-20_IGKJ2 (Fragment)	5	0.501776	0.151133
A0A5C2FWF1	IGL c1418_light_IGLV1-47_IGLJ3 (Fragment)	2	1.16965	0.776483
A0A5C2FWH3	IGL c1162_light_IGKV3-20_IGKJ5 (Fragment)	2	1.73192	0.220496
A0A5C2FWM5	IGL c1498_light_IGKV1D-39_IGKJ1 (Fragment)	1	1.04541	0.91104
A0A5C2FWN1	IGL c1222_light_IGKV3-20_IGKJ4 (Fragment);IGL c1141_light_IGKV3-20_IGKJ4 (Fragment);IGL c1575_light_IGKV3-20_IGKJ4 (Fragment)	1	1.37678	0.19543
A0A5C2FWP5	IGL c1518_light_IGKV3-20_IGKJ3 (Fragment)	1	1.14955	0.459824
A0A5C2FWS8	IGL c365_light_IGKV1D-39_IGKJ2 (Fragment)	1	0.991105	0.968643
A0A5C2FX13	IGL c746_light_IGKV3-20_IGKJ2 (Fragment)	2	1.68219	0.200761
A0A5C2FX14	IGL c680_light_IGKV1-39_IGKJ2 (Fragment)	3	2.101	0.0739957
A0A5C2FX36	IG c1392_light_IGKV1-16_IGKJ1 (Fragment);IGL c2098_light_IGKV1-16_IGKJ1 (Fragment)	1	1.44766	0.122266
A0A5C2FX45	IGL c1539_light_IGKV3-15_IGKJ1 (Fragment)	1	1.2795	0.239253
A0A5C2FX99	IGL c1589_light_IGKV4-1_IGKJ4 (Fragment)	1	1.21049	0.0505676
A0A5C2FXE7	IGL c1651_light_IGKV1D-39_IGKJ1 (Fragment)	2	1.67073	0.0785782
A0A5C2FXG7	IGL c1542_light_IGKV1-5_IGKJ2 (Fragment)	1	1.35029	0.307669
A0A5C2FXI8	IGL c1711_light_IGKV1-39_IGKJ2 (Fragment)	1	1.44798	0.175936
A0A5C2FXM8	IGL c1758_light_IGLV2-14_IGLJ2 (Fragment);IGL c2651_light_IGLV2-14_IGLJ2 (Fragment)	3	1.7524	0.187602
A0A5C2FXQ9	IGL c1719_light_IGKV1-27_IGKJ2 (Fragment)	2	1.34993	0.321426
A0A5C2FXT8	IGL c1454_light_IGKV1D-39_IGKJ1 (Fragment)	3	2.99181	0.135583
A0A5C2FXT9	IGL c435_light_IGKV1D-39_IGKJ1 (Fragment)	1	1.80395	0.194495
A0A5C2FXY6	IGL c1752_light_IGKV1D-13_IGKJ4 (Fragment);IGH + IGL c169_light_IGKV1D-33_IGKJ4 (Fragment)	1	1.47004	0.143953
A0A5C2FXZ0	IGL c1514_light_IGKV1D-17_IGKJ2 (Fragment);IGL c2079_light_IGKV1D-17_IGKJ2 (Fragment);IGL c3705_light_IGKV1D-17_IGKJ1 (Fragment);IGL c65_light_IGKV1D-17_IGKJ1 (Fragment);IGL c3963_light_IGKV1D-17_IGKJ1 (Fragment);IG c333_light_IGKV1D-17_IGKJ4 (Fragment);IG c697_light_IGKV1D-17_IGKJ1 (Fragment);IG c1125_light_IGKV1D-17_IGKJ1 (Fragment);IG c1324_light_IGKV1D-17_IGKJ1 (Fragment);IG c1617_light_IGKV1…	4	1.37608	0.330877
A0A5C2FXZ8	IGL c1524_light_IGKV4-1_IGKJ1 (Fragment)	3	2.063	0.0517349
A0A5C2FY05	IGL c1772_light_IGLV6-57_IGLJ7 (Fragment)	2	1.14424	0.552387
A0A5C2FY27	IGL c1076_light_IGKV1-5_IGKJ1 (Fragment);IGL c333_light_IGKV1-5_IGKJ3 (Fragment)	7	1.04295	0.685632
A0A5C2FY46	IGL c1564_light_IGKV4-1_IGKJ4 (Fragment)	2	2.97448	0.0930203
A0A5C2FY75	IGL c1842_light_IGKV1D-43_IGKJ1 (Fragment)	3	0.738355	0.209812
A0A5C2FYC0	IGL c1889_light_IGKV3-15_IGKJ1 (Fragment)	1	0.922806	0.499804
A0A5C2FYC9	IGL c1902_light_IGKV2-30_IGKJ1 (Fragment)	1	7.17813	0.13223
A0A5C2FYI2	IGL c1226_light_IGKV1-5_IGKJ1 (Fragment)	2	1.12355	0.485691
A0A5C2FYI5	IGL c1714_light_IGKV6-21_IGKJ4 (Fragment);IGL c2023_light_IGKV6-21_IGKJ2 (Fragment);IG c50_light_IGKV6-21_IGKJ1 (Fragment);IG c1435_light_IGKV6-21_IGKJ5 (Fragment)	3	1.06232	0.501073
A0A5C2FYL2	IGL c2002_light_IGKV1-39_IGKJ1 (Fragment);IGL c2162_light_IGKV1-39_IGKJ1 (Fragment);IGL c3261_light_IGKV1-39_IGKJ1 (Fragment);IG c672_light_IGKV1-16_IGKJ4 (Fragment)	6	1.10151	0.553514
A0A5C2FYM3	IGL c2071_light_IGKV4-1_IGKJ1 (Fragment)	1	1.18861	0.080147
A0A5C2FYP2	IGL c2032_light_IGKV3D-20_IGKJ4 (Fragment)	2	1.24786	0.148219
A0A5C2FYV6	IGL c1854_light_IGKV4-1_IGKJ2 (Fragment)	4	1.12679	0.534627
A0A5C2FZ14	IGL c1480_light_IGKV1D-39_IGKJ1 (Fragment)	1	1.14987	0.760016
A0A5C2FZ15	IGL c2139_light_IGKV1D-39_IGKJ4 (Fragment)	3	1.0251	0.852783
A0A5C2FZ22	IGL c517_light_IGKV1-39_IGKJ2 (Fragment)	3	1.03737	0.930887
A0A5C2FZF0	IGL c1630_light_IGLV1-51_IGLJ3 (Fragment)	1	1.01937	0.88561
A0A5C2FZH8	IGL c1075_light_IGKV3-20_IGKJ5 (Fragment)	1	1.21432	0.242675
A0A5C2FZM8	IGL c2382_light_IGKV1D-39_IGKJ1 (Fragment)	2	0.869258	0.347319
A0A5C2FZQ1	IGL c1145_light_IGKV3-11_IGKJ2 (Fragment)	3	1.16458	0.601464
A0A5C2FZQ2	IGL c2402_light_IGKV2-28_IGKJ4 (Fragment)	4	1.90115	0.0955695
A0A5C2FZU4	IGL c1656_light_IGKV1-6_IGKJ2 (Fragment)	1	1.86883	0.166358
A0A5C2FZZ1	IGL c1860_light_IGLV8-61_IGLJ2 (Fragment)	1	0.999386	0.998226
A0A5C2G085	IGL c2354_light_IGKV1-5_IGKJ3 (Fragment)	1	1.33035	0.0528467
A0A5C2G086	IGL c1634_light_IGKV3-20_IGKJ1 (Fragment)	3	0.60611	0.118902
A0A5C2G0J3	IGL c1495_light_IGKV3-20_IGKJ1 (Fragment)	2	1.22637	0.0625932
A0A5C2G0K7	IGL c2652_light_IGKV2D-29_IGKJ1 (Fragment)	2	1.15987	0.0565622
A0A5C2G0P9	IGL c2702_light_IGKV3-20_IGKJ1 (Fragment)	2	0.35915	0.273164
A0A5C2G0Q5	IGL c2120_light_IGKV4-1_IGKJ1 (Fragment)	4	0.485101	0.214637
A0A5C2G0S8	IGL c2898_light_IGKV1D-39_IGKJ1 (Fragment)	1	0.905506	0.793175
A0A5C2G0V9	IGL c2928_light_IGKV1-39_IGKJ2 (Fragment)	1	1.08209	0.642211
A0A5C2G0Y5	IGL c2958_light_IGKV3-20_IGKJ5 (Fragment)	2	1.46108	0.102854
A0A5C2G127	IGL c33_light_IGKV2-30_IGKJ1 (Fragment)	2	1.01371	0.95447
A0A5C2G176	IGL c1227_light_IGKV3-11_IGKJ3 (Fragment)	1	1.05673	0.525966
A0A5C2G1A6	IGL c1715_light_IGKV1-27_IGKJ1 (Fragment)	4	0.988161	0.877645
A0A5C2G1A8	IGL c2330_light_IGKV3-20_IGKJ3 (Fragment)	1	1.64722	0.0521279
A0A5C2G1H9	IGL c2982_light_IGKV4-1_IGKJ1 (Fragment)	2	0.857061	0.2783
A0A5C2G1J3	IGL c3029_light_IGLV3-21_IGLJ2 (Fragment)	2	0.630348	0.523812
A0A5C2G1N1	IGL c2366_light_IGKV3-20_IGKJ1 (Fragment)	2	1.54052	0.0607573
A0A5C2G1N6	IGL c3052_light_IGKV3-20_IGKJ1 (Fragment)	2	1.25554	0.139457
A0A5C2G1N8	IGL c2376_light_IGKV1-39_IGKJ2 (Fragment)	3	1.74399	0.0683184
A0A5C2G1P1	IGL c1387_light_IGKV4-1_IGKJ4 (Fragment)	1	1.73708	0.111466
A0A5C2G1P4	IGL c2470_light_IGLV1-47_IGLJ3 (Fragment)	1	1.33024	0.1957
A0A5C2G1Q1	IGL c2386_light_IGKV1-27_IGKJ5 (Fragment)	2	0.748928	0.287793
A0A5C2G1T5	IGL c3102_light_IGKV1D-39_IGKJ2 (Fragment)	2	0.959422	0.885664
A0A5C2G1U7	IGL c3139_light_IGKV1-5_IGKJ4 (Fragment)	1	0.833563	0.133644
A0A5C2G219	IGL c1862_light_IGKV1-5_IGKJ2 (Fragment)	2	0.980572	0.906102
A0A5C2G229	IGL c2506_light_IGKV1-33_IGKJ4 (Fragment)	1	1.20025	0.119797
A0A5C2G267	IGL c3259_light_IGKV3-11_IGKJ5 (Fragment)	1	0.879758	0.678811
A0A5C2G2D0	IGL c3431_light_IGKV3-20_IGKJ3 (Fragment)	2	0.659681	0.580867
A0A5C2G2D6	IGL c2740_light_IGKV1-39_IGKJ5 (Fragment)	2	1.35228	0.0719319
A0A5C2G2P9	IGL c2225_light_IGLV1-47_IGLJ2 (Fragment)	3	1.65316	0.179804
A0A5C2G2S0	IGL c2890_light_IGLV1-44_IGLJ2 (Fragment)	2	1.77103	0.139281
A0A5C2G2U5	IGL c2275_light_IGKV3-15_IGKJ1 (Fragment)	3	1.22423	0.336203
A0A5C2G2W8	IGL c3611_light_IGLV2-23_IGLJ3 (Fragment)	1	0.375999	0.12792
A0A5C2G2X1	IGL c3492_light_IGLV7-43_IGLJ2 (Fragment)	3	1.22519	0.355786
A0A5C2G2Z8	IGL c723_light_IGLV3-21_IGLJ2 (Fragment)	2	3.10982	0.119707
A0A5C2G306	IGL c2980_light_IGKV3-11_IGKJ2 (Fragment)	4	0.197743	0.239931
A0A5C2G307	IGL c733_light_IGKV3-15_IGKJ5 (Fragment)	3	1.5682	0.172775
A0A5C2G310	IGL c2856_light_IGKV3-20_IGKJ2 (Fragment)	2	1.31237	0.27001
A0A5C2G389	IGL c3731_light_IGKV1D-39_IGKJ1 (Fragment)	2	1.14001	0.472749
A0A5C2G390	IGL c3041_light_IGLV3-25_IGLJ2 (Fragment)	5	0.629368	0.410549
A0A5C2G3B3	IGL c3642_light_IGLV1-40_IGLJ1 (Fragment);IG c317_light_IGLV1-40_IGLJ3 (Fragment)	1	1.27068	0.113177
A0A5C2G3C5	IGL c3771_light_IGKV3-15_IGKJ4 (Fragment)	7	0.792444	0.217264
A0A5C2G3D5	IGL c1937_light_IGKV4-1_IGKJ2 (Fragment)	3	1.46883	0.318238
A0A5C2G3F3	IGL c3016_light_IGLV3-1_IGLJ2 (Fragment)	1	0.965491	0.872393
A0A5C2G3G3	IGL c3150_light_IGLV1-40_IGLJ1 (Fragment);IGL c189_light_IGLV1-40_IGLJ1 (Fragment)	1	1.36036	0.256828
A0A5C2G3I9	IGL c3848_light_IGLV6-57_IGLJ3 (Fragment)	3	1.27023	0.179012
A0A5C2G3J8	IGL c3494_light_IGKV1-5_IGKJ1 (Fragment)	2	0.93611	0.676447
A0A5C2G3K7	IGL c3868_light_IGKV1-33_IGKJ4 (Fragment);IGL c330_light_IGKV1D-33_IGKJ2 (Fragment)	1	1.027	0.808975
A0A5C2G3Q8	IGL c933_light_IGKV3-15_IGKJ2 (Fragment);IG c1286_light_IGKV3-15_IGKJ5 (Fragment)	1	0.551821	0.69309
A0A5C2G433	IGL c3879_light_IGKV1D-39_IGKJ3 (Fragment)	3	0.697472	0.337809
A0A5C2G434	IGL c4058_light_IGLV4-69_IGLJ2 (Fragment)	1	0.920699	0.844702
A0A5C2G435	IGL c1063_light_IGKV3-20_IGKJ4 (Fragment)	1	0.675431	0.0976996
A0A5C2G466	IGL c3972_light_IGLV3-21_IGLJ2 (Fragment)	1	1.58895	0.252375
A0A5C2G4B2	IGL c3949_light_IGKV3-20_IGKJ1 (Fragment)	4	1.10649	0.506566
A0A5C2G4F4	IGL c2357_light_IGKV1-5_IGKJ1 (Fragment)	2	1.44162	0.188046
A0A5C2G4F7	IGL c3450_light_IGKV1-39_IGKJ1 (Fragment)	3	0.98078	0.962363
A0A5C2G4I0	IGL c3480_light_IGKV3-15_IGKJ1 (Fragment)	5	0.995754	0.989422
A0A5C2G4I3	IGL c2397_light_IGKV3-15_IGKJ1 (Fragment)	2	1.17925	0.64485
A0A5C2G4I8	IGL c3490_light_IGKV1D-13_IGKJ4 (Fragment)	4	1.61872	0.0510036
A0A5C2G4Z6	IGL c4004_light_IGLV1-40_IGLJ2 (Fragment)	2	0.879594	0.152973
A0A5C2G526	IGL c4034_light_IGKV4-1_IGKJ4 (Fragment)	2	1.93379	0.0781133
A0A5C2G569	IGH c50_heavy__IGHV3-21_IGHD3-22_IGHJ5 (Fragment)	2	1.29909	0.0734692
A0A5C2G571	IGL c4094_light_IGLV1-51_IGLJ2 (Fragment);IG c206_light_IGLV1-51_IGLJ3 (Fragment);IG c696_light_IGLV1-51_IGLJ3 (Fragment)	2	0.872875	0.37648
A0A5C2G599	IGH c281_heavy__IGHV5-51_IGHD3-22_IGHJ4 (Fragment)	2	1.4748	0.0581013
A0A5C2G5F2	IGL c1553_light_IGKV4-1_IGKJ2 (Fragment)	4	1.02928	0.905331
A0A5C2G5S3	IGL c3786_light_IGLV1-44_IGLJ1 (Fragment)	5	0.868118	0.219366
A0A5C2G5U7	IGH c346_heavy__IGHV1-69_IGHD3-10_IGHJ3 (Fragment)	1	0.954149	0.705035
A0A5C2G5V9	IGH c356_heavy__IGHV3-43_IGHD3-9_IGHJ3 (Fragment)	2	0.789597	0.804014
A0A5C2G5W5	IGL c3990_light_IGLV1-47_IGLJ2 (Fragment)	2	1.06162	0.814695
A0A5C2G5W6	IGL c3185_light_IGKV3-20_IGKJ1 (Fragment)	3	1.02263	0.962822
A0A5C2G5X1	IGL c3067_light_IGKV4-1_IGKJ4 (Fragment)	3	1.56232	0.113462
A0A5C2G5Z9	IGL c4040_light_IGKV3-20_IGKJ2 (Fragment)	2	1.27004	0.181734
A0A5C2G649	IGH c446_heavy__IGHV3-21_IGHD3-9_IGHJ4 (Fragment)	1	0.749052	0.17863
A0A5C2G662	IGH c466_heavy__IGHV3-20_IGHD7-27_IGHJ2 (Fragment)	2	0.731172	0.206761
A0A5C2G678	IGL c1903_light_IGLV3-27_IGLJ3 (Fragment)	3	0.530665	0.110892
A0A5C2G686	IGH c506_heavy__IGHV3-43_IGHD2-15_IGHJ4 (Fragment)	2	1.03295	0.757973
A0A5C2G6B6	IGH c217_heavy__IGHV3-33_IGHD6-19_IGHJ4 (Fragment)	2	0.875534	0.39697
A0A5C2G6C5	IGL c3197_light_IGKV2D-29_IGKJ4 (Fragment);IG c184_light_IGKV2D-29_IGKJ5 (Fragment)	3	0.208134	0.142836
A0A5C2G6G1	IGL c3946_light_IGLV3-10_IGLJ3 (Fragment)	2	1.21296	0.549401
A0A5C2G6H5	IGH c192_heavy__IGHV3-74_IGHD5-18_IGHJ6 (Fragment)	3	1.11056	0.873088
A0A5C2G6I4	IGL c2033_light_IGKV3-11_IGKJ4 (Fragment)	2	1.12195	0.278533
A0A5C2G6I5	IGL c14_light_IGKV2-28_IGKJ2 (Fragment)	1	1.0711	0.947986
A0A5C2G6K5	IGL c3297_light_IGKV1D-39_IGKJ2 (Fragment)	3	0.61151	0.496
A0A5C2G6K6	IGH c222_heavy__IGHV4-59_IGHD6-25_IGHJ5 (Fragment)	1	1.34578	0.133769
A0A5C2G6R4	IGL c58_light_IGLV3-25_IGLJ2 (Fragment)	3	1.56055	0.518358
A0A5C2G6S4	IGL c27_light_IGLV3-21_IGLJ2 (Fragment)	2	1.12	0.489919
A0A5C2G6T3	IGL c2143_light_IGLV2-14_IGLJ1 (Fragment)	5	1.1753	0.436612
A0A5C2G6T6	IGH c8_heavy__IGHV3-74_IGHD1-26_IGHJ1 (Fragment)	2	4.0952	0.388751
A0A5C2G6V7	IGL c67_light_IGKV1-5_IGKJ1 (Fragment)	2	3.75438	0.0537714
A0A5C2G6Y8	IGL c148_light_IGLV2-18_IGLJ3 (Fragment)	1	1.05428	0.844963
A0A5C2G6Z4	IGL c107_light_IGKV1D-39_IGKJ1 (Fragment)	1	1.2288	0.193643
A0A5C2G719	IGL c234_light_IGKV3D-20_IGKJ1 (Fragment)	3	2.24968	0.104311
A0A5C2G721	IGH c108_heavy__IGHV4-39_IGHD4-23_IGHJ4 (Fragment);IGH c468_heavy__IGHV4-39_IGHD5-24_IGHJ2 (Fragment);IGH c324_heavy__IGHV4-39_IGHD5-24_IGHJ2 (Fragment);IG c1112_heavy_IGHV4-39_IGHD6-13_IGHJ4 (Fragment);IG c1412_heavy_IGHV4-39_IGHD2-2_IGHJ5 (Fragment);IG c804_heavy_IGHV4-34_IGHD1-26_IGHJ4 (Fragment)	1	1.9319	0.197511
A0A5C2G762	IGH c158_heavy__IGHV1-8_IGHD6-13_IGHJ4 (Fragment)	3	4.58092	0.219238
A0A5C2G774	IGL c4186_light_IGLV2-11_IGLJ1 (Fragment)	1	0.654939	0.102357
A0A5C2G781	IGL c3567_light_IGKV1-39_IGKJ2 (Fragment)	1	1.17065	0.687797
A0A5C2G7C4	IGH c228_heavy__IGHV3-48_IGHD5-24_IGHJ6 (Fragment)	2	0.0550769	0.0781871
A0A5C2G7F1	IGH c258_heavy__IGHV3-43_IGHD5-24_IGHJ4 (Fragment);IGH c494_heavy__IGHV3-43_IGHD5-24_IGHJ4 (Fragment)	1	0.985317	0.947564
A0A5C2G816	IGH + IGL c16_heavy_IGHV3-48_IGHD3-3_IGHJ4 (Fragment)	3	1.18301	0.506189
A0A5C2G829	IGL c527_light_IGKV1-16_IGKJ4 (Fragment)	1	1.2337	0.115945
A0A5C2G834	IGL c180_light_IGLV2-18_IGLJ1 (Fragment)	2	0.860769	0.606026
A0A5C2G844	IGL c3937_light_IGKV1D-13_IGKJ4 (Fragment)	2	1.23152	0.282819
A0A5C2G846	IGH + IGL c36_light_IGKV3-11_IGKJ4 (Fragment)	1	1.16857	0.68675
A0A5C2G847	IGH c578_heavy__IGHV3-74_IGHD1-26_IGHJ4 (Fragment)	3	0.870107	0.333195
A0A5C2G850	IGH + IGL c46_heavy_IGHV3-43_IGHD6-19_IGHJ4 (Fragment)	2	0.961305	0.780671
A0A5C2G872	IGL c220_light_IGKV1-5_IGKJ4 (Fragment)	1	1.15677	0.159407
A0A5C2G896	IGH c154_heavy__IGHV5-51_IGHD3-16_IGHJ4 (Fragment)	1	1.22932	0.57673
A0A5C2G8D9	IGL c290_light_IGLV1-47_IGLJ2 (Fragment)	4	0.878249	0.723229
A0A5C2G8H0	IGH + IGL c110_heavy_IGHV4-4_IGHD2-2_IGHJ6 (Fragment)	2	2.6553	0.0533515
A0A5C2G8J2	IGL c3955_light_IGLV1-47_IGLJ3 (Fragment)	1	1.57071	0.182081
A0A5C2G8K6	IGL c3975_light_IGKV3-15_IGKJ4 (Fragment)	1	1.19897	0.421859
A0A5C2G8R9	IGL c205_light_IGKV4-1_IGKJ1 (Fragment)	1	1.03545	0.911692
A0A5C2G8X7	IGL c286_light_IGKV1-5_IGKJ1 (Fragment)	1	0.875608	0.81929
A0A5C2G8Y0	IGL c500_light_IGKV2D-29_IGKJ1 (Fragment)	4	2.46946	0.451316
A0A5C2G8Y9	IGH + IGL c300_heavy_IGHV3-15_IGHD3-10_IGHJ4 (Fragment)	4	1.63575	0.0953041
A0A5C2G919	IGL c540_light_IGKV1-5_IGKJ1 (Fragment)	1	1.42129	0.427451
A0A5C2G929	IGL c4207_light_IGKV1-5_IGKJ3 (Fragment)	3	1.56762	0.285518
A0A5C2G984	IGH + IGL c324_heavy_IGHV3-15_IGHD3-16_IGHJ5 (Fragment)	3	0.83945	0.594956
A0A5C2G989	IGH + IGL c253_heavy_IGHV3-48_IGHD3-22_IGHJ4 (Fragment)	2	1.65711	0.453578
A0A5C2G9A5	IGH + IGL c273_heavy_IGHV3-48_IGHD1-26_IGHJ4 (Fragment)	1	1.27317	0.0804383
A0A5C2G9D0	IGH + IGL c374_heavy_IGHV3-15_IGHD3-3_IGHJ3 (Fragment)	2	1.20939	0.563882
A0A5C2G9F4	IGH c584_heavy__IGHV5-51_IGHD1-26_IGHJ4 (Fragment);IG c1323_heavy_IGHV5-51_IGHD2-15_IGHJ4 (Fragment)	3	1.77129	0.130162
A0A5C2G9I6	IGL c442_light_IGKV1D-39_IGKJ1 (Fragment)	2	0.134643	0.0970284
A0A5C2G9L4	IGH + IGL c494_heavy_IGHV3-9_IGHD4-11_IGHJ3 (Fragment)	5	0.950344	0.91171
A0A5C2G9N6	IGL c3153_light_IGKV3-20_IGKJ1 (Fragment)	2	0.9703	0.80974
A0A5C2G9P8	IGL c3163_light_IGKV3-11_IGKJ5 (Fragment)	3	0.959255	0.870882
A0A5C2G9Q6	IGH + IGL c42_light_IGKV3-15_IGKJ1 (Fragment)	1	1.34896	0.152925
A0A5C2G9U3	IGH + IGL c36_heavy_IGHV3-15_IGHD3-3_IGHJ6 (Fragment)	3	2.702	0.27091
A0A5C2G9Z5	IGH c85_heavy__IGHV3-9_IGHD1-1_IGHJ6 (Fragment)	2	1.21003	0.602663
A0A5C2GA09	IGH + IGL c43_heavy_IGHV5-51_IGHD4-17_IGHJ6 (Fragment)	1	1.02822	0.856582
A0A5C2GA30	IGH + IGL c136_heavy_IGHV3-15_IGHD4-17_IGHJ1 (Fragment)	1	0.828891	0.565408
A0A5C2GA59	IGH + IGL c1_heavy_IGHV3-48_IGHD3-10_IGHJ4 (Fragment);IGH + IGL c222_heavy_IGHV3-48_IGHD3-10_IGHJ4 (Fragment)	3	1.13368	0.486162
A0A5C2GA64	IGH c155_heavy__IGHV3-33_IGHD1-20_IGHJ6 (Fragment)	1	0.270097	0.53587
A0A5C2GA89	IGH c185_heavy__IGHV3-7_IGHD3-16_IGHJ4 (Fragment)	2	1.12207	0.318764
A0A5C2GAB7	IGH + IGL c62_heavy_IGHV3-7_IGHD3-22_IGHJ5 (Fragment)	1	0.81021	0.251035
A0A5C2GAC5	IGH + IGL c72_heavy_IGHV3-23_IGHD5-24_IGHJ5 (Fragment)	1	0.846075	0.799818
A0A5C2GAF0	IGH + IGL c182_light_IGKV3-11_IGKJ5 (Fragment);IGH + IGL c603_light_IGKV3-11_IGKJ5 (Fragment);IGH + IGL c620_light_IGKV3-11_IGKJ5 (Fragment)	1	2.12161	0.0562978
A0A5C2GAF9	IGH + IGL c141_heavy_IGHV3-43_IGHD3-10_IGHJ4 (Fragment);IG c861_heavy_IGHV3-43_IGHD1-26_IGHJ4 (Fragment);IG c84_heavy_IGHV3-43_IGHD3-3_IGHJ6 (Fragment);IG c909_heavy_IGHV3-43_IGHD2-2_IGHJ6 (Fragment)	1	1.23638	0.62355
A0A5C2GAN8	IGL c492_light_IGLV3-21_IGLJ1 (Fragment)	1	1.08109	0.893249
A0A5C2GAQ0	IGH + IGL c251_heavy_IGHV1-2_IGHD1-26_IGHJ1 (Fragment)	2	212.592	0.494705
A0A5C2GAQ3	IGH + IGL c282_light_IGKV4-1_IGKJ1 (Fragment)	3	6.36683	0.227593
A0A5C2GAT2	IGL c3503_light_IGKV4-1_IGKJ2 (Fragment)	1	1.57913	0.110736
A0A5C2GAW1	IGL c562_light_IGKV1D-39_IGKJ1 (Fragment)	4	1.40412	0.151132
A0A5C2GAY9	IGH c395_heavy__IGHV3-7_IGHD1-14_IGHJ4 (Fragment)	1	0.884804	0.757291
A0A5C2GB23	IGH + IGL c466_heavy_IGHV3-33_IGHD1-20_IGHJ4 (Fragment)	1	0.924668	0.698642
A0A5C2GB27	IGH + IGL c285_light_IGKV1-5_IGKJ2 (Fragment)	5	0.841947	0.352817
A0A5C2GB34	IGH c445_heavy__IGHV3-11_IGHD6-13_IGHJ4 (Fragment)	1	1.33144	0.407058
A0A5C2GB36	IGH + IGL c295_light_IGKV4-1_IGKJ3 (Fragment)	2	0.878246	0.226695
A0A5C2GB67	IGH + IGL c442_light_IGKV2-28_IGKJ2 (Fragment)	1	0.563832	0.465897
A0A5C2GB94	IGH + IGL c536_heavy_IGHV3-74_IGHD3-3_IGHJ4 (Fragment)	4	1.0653	0.536712
A0A5C2GB96	IGH + IGL c461_heavy_IGHV4-39_IGHD4-23_IGHJ6 (Fragment);IG c929_heavy_IGHV4-39_IGHD5-12_IGHJ4 (Fragment)	1	0.812382	0.541031
A0A5C2GBI3	IGH + IGL c392_heavy_IGHV1-18_IGHD3-9_IGHJ6 (Fragment)	3	2.00074	0.0559877
A0A5C2GBL2	IGH + IGL c475_light_IGKV3-20_IGKJ2 (Fragment)	4	0.996914	0.971227
A0A5C2GBP4	IGH + IGL c48_light_IGKV1D-39_IGKJ2 (Fragment)	1	1.74787	0.51616
A0A5C2GBP5	IGH + IGL c515_light_IGLV3-25_IGLJ1 (Fragment)	3	13.596	0.112921
A0A5C2GBQ0	IGL c73_light_IGKV1D-13_IGKJ1 (Fragment)	2	1.30879	0.676723
A0A5C2GBR0	IGL c93_light_IGKV1D-39_IGKJ2 (Fragment)	1	1.10633	0.681436
A0A5C2GBW8	IGL c3843_light_IGLV3-21_IGLJ2 (Fragment);IG c526_light_IGLV3-21_IGLJ3 (Fragment)	1	1.22126	0.222361
A0A5C2GBZ9	IGH + IGL c178_light_IGKV3-15_IGKJ5 (Fragment)	1	1.17807	0.31748
A0A5C2GC00	IGH + IGL c93_light_IGKV1-5_IGKJ1 (Fragment)	3	1.48163	0.0553095
A0A5C2GC20	IGH + IGL c632_heavy_IGHV3-23_IGHD6-19_IGHJ4 (Fragment)	2	1.20138	0.532525
A0A5C2GC49	IGH + IGL c153_light_IGKV3-20_IGKJ4 (Fragment)	2	2.19447	0.0584478
A0A5C2GCF4	IGH + IGL c358_light_IGKV3-15_IGKJ1 (Fragment)	3	1.3941	0.233939
A0A5C2GCH9	IGL c431_light_IGKV1-6_IGKJ1 (Fragment)	1	1.55241	0.0523478
A0A5C2GCI4	IGH + IGL c458_heavy_IGHV3-30_IGHD3-16_IGHJ3 (Fragment)	1	0.857997	0.225157
A0A5C2GCK5	IGH + IGL c478_heavy_IGHV3-21_IGHD6-19_IGHJ6 (Fragment)	2	1.06538	0.815185
A0A5C2GCV0	IGH + IGL c518_light_IGLV1-51_IGLJ3 (Fragment)	2	1.67887	0.236397
A0A5C2GD11	IGH + IGL c334_light_IGKV1D-12_IGKJ4 (Fragment)	2	0.954823	0.635262
A0A5C2GD34	IGH + IGL c364_light_IGLV3-21_IGLJ2 (Fragment)	1	1.08161	0.665377
A0A5C2GD57	IGH + IGL c628_light_IGLV2-14_IGLJ1 (Fragment)	3	1.24792	0.65914
A0A5C2GDJ5	IGH + IGL c554_light_IGKV1-17_IGKJ1 (Fragment)	1	0.964186	0.847525
A0A5C2GDK6	IGH + IGL c45_light_IGLV1-44_IGLJ2 (Fragment)	2	1.22068	0.436193
A0A5C2GDM9	IGH c71_heavy__IGHV3-7_IGHD4-23_IGHJ3 (Fragment)	3	1.26667	0.304942
A0A5C2GDT6	IGH + IGL c79_heavy_IGHV2-5_IGHD4-17_IGHJ2 (Fragment)	2	1.0282	0.897945
A0A5C2GDU6	IG c1122_heavy_IGHV3-13_IGHD2-15_IGHJ6 (Fragment)	2	0.609542	0.191169
A0A5C2GDV0	IGH + IGL c280_light_IGKV1D-33_IGKJ4 (Fragment)	1	1.18298	0.226786
A0A5C2GDV9	IG c1211_heavy_IGHV3-20_IGHD6-13_IGHJ4 (Fragment)	3	1.90655	0.199554
A0A5C2GDW6	IG c225_heavy_IGHV3-21_IGHD5-18_IGHJ5 (Fragment)	2	0.871607	0.525974
A0A5C2GDX4	IG c1088_heavy_IGHV3-15_IGHD2-15_IGHJ4 (Fragment)	1	1.4656	0.10748
A0A5C2GDY1	IG c754_heavy_IGHV3-20_IGHD3-3_IGHJ4 (Fragment);IG c207_heavy_IGHV3-20_IGHD6-25_IGHJ4 (Fragment)	1	1.32934	0.118864
A0A5C2GDY6	IG c902_heavy_IGHV3-21_IGHD5-12_IGHJ5 (Fragment)	2	1.15243	0.736689
A0A5C2GDY9	IG c42_heavy_IGHV3-21_IGHD6-19_IGHJ4 (Fragment)	1	0.880098	0.246803
A0A5C2GE03	IG c201_heavy_IGHV3-21_IGHD3-10_IGHJ4 (Fragment)	2	1.00247	0.983665
A0A5C2GE26	IG c1327_heavy_IGHV3-21_IGHD3-3_IGHJ6 (Fragment)	2	0.878183	0.503643
A0A5C2GE27	IG c1244_heavy_IGHV3-21_IGHD3-22_IGHJ4 (Fragment)	5	1.23266	0.110163
A0A5C2GE65	IG c1144_heavy_IGHV3-23_IGHD6-13_IGHJ3 (Fragment);IG c1085_heavy_IGHV3-23_IGHD6-19_IGHJ3 (Fragment)	3	0.682922	0.48718
A0A5C2GE66	IG c431_heavy_IGHV3-23_IGHD4-17_IGHJ5 (Fragment)	2	0.751053	0.45673
A0A5C2GE94	IG c1052_heavy_IGHV3-23_IGHD6-13_IGHJ4 (Fragment)	4	2.66481	0.289552
A0A5C2GE95	IGH + IGL c440_light_IGKV1D-39_IGKJ2 (Fragment)	1	1.32418	0.430731
A0A5C2GE99	IG c1196_heavy_IGHV3-23_IGHD6-19_IGHJ4 (Fragment)	2	1.42344	0.472838
A0A5C2GEA7	IG c1314_heavy_IGHV3-23_IGHD3-10_IGHJ4 (Fragment)	3	1.76738	0.214094
A0A5C2GEJ3	IG c1203_heavy_IGHV3-23_IGHD5-12_IGHJ3 (Fragment)	1	0.134418	0.117755
A0A5C2GEN3	IG c374_heavy_IGHV3-30_IGHD3-9_IGHJ1 (Fragment)	2	1.22838	0.692726
A0A5C2GES7	IG c889_heavy_IGHV3-48_IGHD2-21_IGHJ3 (Fragment)	2	1.16976	0.311904
A0A5C2GET5	IG c120_heavy_IGHV3-49_IGHD2-2_IGHJ3 (Fragment)	1	13.8922	0.480415
A0A5C2GEV1	IG c33_heavy_IGHV3-53_IGHD1-7_IGHJ4 (Fragment)	3	0.842903	0.527559
A0A5C2GEX7	IG c378_heavy_IGHV3-11_IGHD4-17_IGHJ4 (Fragment)	2	1.0075	0.954744
A0A5C2GEZ0	IG c250_heavy_IGHV3-66_IGHD6-13_IGHJ3 (Fragment);IG c188_heavy_IGHV3-23_IGHD3-22_IGHJ1 (Fragment)	1	0.89693	0.418479
A0A5C2GF02	IGH + IGL c459_heavy_IGHV3-23_IGHD6-19_IGHJ4 (Fragment);IG c29_heavy_IGHV3-23_IGHD5-12_IGHJ4 (Fragment)	1	1.49951	0.114875
A0A5C2GF35	IG c13_heavy_IGHV3-15_IGHD3-3_IGHJ4 (Fragment)	2	1.17665	0.627221
A0A5C2GF46	IG c1011_heavy_IGHV3-7_IGHD3-3_IGHJ1 (Fragment)	1	0.627879	0.267443
A0A5C2GF53	IGL c9_light_IGLV2-11_IGLJ1 (Fragment);IG c380_light_IGLV2-11_IGLJ2 (Fragment);IG c1279_light_IGLV2-11_IGLJ3 (Fragment)	1	0.699392	0.483559
A0A5C2GF55	IG c1064_heavy_IGHV3-73_IGHD6-6_IGHJ6 (Fragment)	3	1.18832	0.0688797
A0A5C2GF74	IG c376_heavy_IGHV3-21_IGHD3-9_IGHJ4 (Fragment)	2	0.841165	0.67631
A0A5C2GFB2	IG c37_heavy_IGHV4-34_IGHD5-18_IGHJ2 (Fragment)	2	2.36466	0.0594996
A0A5C2GFC3	IG c332_heavy_IGHV3-7_IGHD2-15_IGHJ1 (Fragment)	5	1.21509	0.189208
A0A5C2GFE8	IG c282_heavy_IGHV3-23_IGHD3-22_IGHJ4 (Fragment)	5	2.65788	0.0565095
A0A5C2GFF3	IG c1142_heavy_IGHV3-73_IGHD3-22_IGHJ4 (Fragment)	4	0.864782	0.179003
A0A5C2GFK6	IGL c169_light_IGKV3-20_IGKJ2 (Fragment)	3	1.07917	0.870561
A0A5C2GFM2	IG c906_heavy_IGHV3-11_IGHD3-22_IGHJ4 (Fragment)	2	1.54807	0.110631
A0A5C2GFP5	IG c274_heavy_IGHV1-18_IGHD2-2_IGHJ4 (Fragment)	3	1.32066	0.0635206
A0A5C2GFQ6	IG c672_heavy_IGHV3-15_IGHD6-6_IGHJ4 (Fragment)	2	0.73736	0.0824532
A0A5C2GFS8	IG c1078_heavy_IGHV3-30_IGHD3-3_IGHJ4 (Fragment)	2	1.10735	0.740025
A0A5C2GFX1	IG c914_heavy_IGHV3-21_IGHD6-13_IGHJ4 (Fragment)	2	1.24162	0.229728
A0A5C2GFZ1	IGL c319_light_IGKV3D-20_IGKJ5 (Fragment)	2	0.809398	0.150467
A0A5C2GG43	IG c988_heavy_IGHV3-23_IGHD4-17_IGHJ4 (Fragment)	2	4.45364	0.0638252
A0A5C2GG46	IGL c389_light_IGKV1D-39_IGKJ1 (Fragment)	2	0.934679	0.873962
A0A5C2GG86	IG c359_heavy_IGHV3-30_IGHD3-22_IGHJ4 (Fragment)	1	1.09461	0.846285
A0A5C2GG87	IGH + IGL c399_light_IGLV1-40_IGLJ1 (Fragment)	1	1.37636	0.696296
A0A5C2GG94	IGL c439_light_IGKV3-15_IGKJ4 (Fragment)	2	0.802338	0.580102
A0A5C2GG98	IG c115_heavy_IGHV3-23_IGHD4-17_IGHJ4 (Fragment)	2	0.783043	0.526327
A0A5C2GGH5	IG c1305_heavy_IGHV3-23_IGHD3-9_IGHJ4 (Fragment)	1	0.987968	0.980073
A0A5C2GGJ7	IG c872_heavy_IGHV3-33_IGHD6-6_IGHJ5 (Fragment)	2	1.45762	0.144545
A0A5C2GGK5	IGH + IGL c549_light_IGLV3-25_IGLJ3 (Fragment)	1	1.632	0.142473
A0A5C2GGM0	IG c55_heavy_IGHV3-48_IGHD3-10_IGHJ3 (Fragment)	2	0.281258	0.161956
A0A5C2GGR9	IG c30_heavy_IGHV3-23_IGHD2-2_IGHJ3 (Fragment);IG c1548_heavy_IGHV3-33_IGHD3-22_IGHJ4 (Fragment)	1	1.28374	0.0777614
A0A5C2GGS8	IG c894_heavy_IGHV3-30_IGHD3-3_IGHJ6 (Fragment)	2	0.790735	0.538149
A0A5C2GGS9	IG c79_heavy_IGHV3-23_IGHD5-24_IGHJ5 (Fragment)	1	0.749552	0.480379
A0A5C2GGT4	IGH + IGL c37_heavy_IGHV3-23_IGHD3-3_IGHJ6 (Fragment)	2	0.613721	0.398116
A0A5C2GGT7	IG c183_heavy_IGHV3-23_IGHD3-3_IGHJ4 (Fragment)	2	3.99249	0.0864282
A0A5C2GGW4	IG c1246_heavy_IGHV3-30_IGHD2-21_IGHJ4 (Fragment)	1	0.716648	0.391638
A0A5C2GGX3	IGH + IGL c31_light_IGLV3-9_IGLJ2 (Fragment)	1	1.24678	0.188315
A0A5C2GGY9	IG c538_heavy_IGHV3-33_IGHD2-2_IGHJ3 (Fragment)	3	0.743648	0.329911
A0A5C2GGZ9	IGH + IGL c461_light_IGKV1-16_IGKJ4 (Fragment)	2	1.77244	0.15978
A0A5C2GH64	IG c1150_light_IGLV3-25_IGLJ3 (Fragment)	4	1.70073	0.42741
A0A5C2GH70	IG c941_heavy_IGHV3-7_IGHD3-3_IGHJ6 (Fragment)	2	1.01472	0.945205
A0A5C2GH77	IG c1282_light_IGKV1-5_IGKJ2 (Fragment)	2	1.84526	0.33348
A0A5C2GH97	IG c1099_heavy_IGHV3-74_IGHD3-3_IGHJ6 (Fragment)	2	0.656558	0.160269
A0A5C2GHB7	IG c677_heavy_IGHV3-9_IGHD6-13_IGHJ4 (Fragment)	2	1.00105	0.992909
A0A5C2GHD1	IG c462_light_IGKV1D-39_IGKJ2 (Fragment);IG c407_light_IGKV1-9_IGKJ4 (Fragment)	1	1.60033	0.16156
A0A5C2GHD2	IGH + IGL c145_heavy_IGHV3-15_IGHD3-10_IGHJ4 (Fragment)	2	2.21597	0.231979
A0A5C2GHI4	IGH + IGL c195_heavy_IGHV3-23_IGHD4-23_IGHJ3 (Fragment)	2	1.38165	0.777246
A0A5C2GHI6	IG c437_heavy_IGHV3-74_IGHD5-24_IGHJ6 (Fragment)	3	2.99034	0.385913
A0A5C2GHL2	IGH + IGL c225_heavy_IGHV3-7_IGHD4-23_IGHJ3 (Fragment)	1	0.685682	0.13451
A0A5C2GHR5	IG c336_heavy_IGHV3-53_IGHD2-8_IGHJ3 (Fragment)	5	1.21146	0.601722
A0A5C2GHS8	IGH + IGL c295_heavy_IGHV3-21_IGHD2-15_IGHJ4 (Fragment)	1	1.23967	0.28648
A0A5C2GHT7	IG c1037_heavy_IGHV3-53_IGHD5-24_IGHJ4 (Fragment)	2	1.45013	0.234766
A0A5C2GHW5	IG c466_light_IGKV2-30_IGKJ2 (Fragment)	7	1.4343	0.245811
A0A5C2GHW9	IG c507_heavy_IGHV3-7_IGHD3-3_IGHJ4 (Fragment)	2	1.29476	0.50528
A0A5C2GHX1	IGH + IGL c355_heavy_IGHV3-7_IGHD6-25_IGHJ4 (Fragment)	1	4.38126	0.110594
A0A5C2GHX6	IG c1219_light_IGLV3-25_IGLJ1 (Fragment)	2	0.170689	0.228902
A0A5C2GI16	IGH + IGL c395_heavy_IGHV3-15_IGHD4-17_IGHJ4 (Fragment)	3	1.81712	0.146074
A0A5C2GI26	IG c576_light_IGLV1-47_IGLJ3 (Fragment)	2	1.42411	0.454787
A0A5C2GI95	IG c494_light_IGKV1-5_IGKJ2 (Fragment)	2	1.27188	0.0912141
A0A5C2GIB7	IG c57_heavy_IGHV4-61_IGHD3-10_IGHJ3 (Fragment)	2	2.10469	0.178332
A0A5C2GIB9	IG c878_heavy_IGHV4-34_IGHD2-21_IGHJ3 (Fragment);IG c1071_heavy_IGHV4-34_IGHD2-21_IGHJ3 (Fragment)	3	1.68003	0.16807
A0A5C2GIC6	IG c177_heavy_IGHV4-4_IGHD6-6_IGHJ4 (Fragment)	2	2.49972	0.0562357
A0A5C2GIF2	IG c198_heavy_IGHV5-51_IGHD7-27_IGHJ6 (Fragment)	9	0.846213	0.344781
A0A5C2GII9	IG c1081_light_IGKV1-8_IGKJ4 (Fragment)	2	0.99051	0.976147
A0A5C2GIK0	IG c719_light_IGKV1-9_IGKJ4 (Fragment)	3	6.46133	0.162055
A0A5C2GIM1	IG c23_light_IGLV1-47_IGLJ1 (Fragment);IG c1004_light_IGLV1-47_IGLJ1 (Fragment)	2	1.30877	0.32136
A0A5C2GIM5	IG c23_heavy_IGHV3-15_IGHD2-2_IGHJ5 (Fragment)	1	1.66237	0.282485
A0A5C2GIQ7	IG c885_light_IGLV1-47_IGLJ3 (Fragment)	2	2.41609	0.0566019
A0A5C2GIT4	IG c17_heavy_IGHV5-51_IGHD5-12_IGHJ6 (Fragment)	5	0.747911	0.495304
A0A5C2GIT5	IG c402_heavy_IGHV3-21_IGHD2-15_IGHJ1 (Fragment)	4	0.75848	0.225218
A0A5C2GIV9	IG c1007_heavy_IGHV3-21_IGHD2-2_IGHJ6 (Fragment)	2	0.987483	0.902634
A0A5C2GIX7	IG c873_light_IGLV3-25_IGLJ1 (Fragment)	3	1.47492	0.227865
A0A5C2GIZ5	IG c1308_heavy_IGHV5-51_IGHD3-22_IGHJ4 (Fragment);IG c1286_heavy_IGHV5-51_IGHD3-22_IGHJ4 (Fragment)	2	0.671142	0.125334
A0A5C2GJ22	IG c699_heavy_IGHV3-23_IGHD3-10_IGHJ4 (Fragment)	2	1.85066	0.0651339
A0A5C2GJ23	IG c428_light_IGKV2-30_IGKJ2 (Fragment)	2	0.0482008	0.177176
A0A5C2GJ35	IG c883_light_IGKV1-16_IGKJ4 (Fragment)	3	1.43687	0.108414
A0A5C2GJ51	IG c360_light_IGKV3-20_IGKJ2 (Fragment)	2	0.947554	0.786431
A0A5C2GJ88	IG c62_light_IGKV1-5_IGKJ1 (Fragment)	2	1.28729	0.0945418
A0A5C2GJ89	IG c995_light_IGKV3-11_IGKJ4 (Fragment)	2	0.970826	0.890578
A0A5C2GJA4	IG c294_light_IGKV1-5_IGKJ3 (Fragment)	1	1.19326	0.621278
A0A5C2GJI8	IG c1065_heavy_IGHV3-43_IGHD4-23_IGHJ4 (Fragment)	1	0.911026	0.4868
A0A5C2GJK3	IGH + IGL c187_light_IGLV1-44_IGLJ2 (Fragment)	1	1.69875	0.209951
A0A5C2GJK5	IG c281_light_IGKV3-15_IGKJ4 (Fragment)	2	1.62902	0.0911318
A0A5C2GJK7	IG c545_heavy_IGHV3-48_IGHD2-8_IGHJ3 (Fragment)	1	1.41384	0.210057
A0A5C2GJN9	IG c314_light_IGKV1-12_IGKJ1 (Fragment)	1	1.36583	0.359764
A0A5C2GJP1	IG c488_heavy_IGHV3-49_IGHD3-10_IGHJ6 (Fragment)	4	0.958046	0.898586
A0A5C2GJR5	IG c837_light_IGKV1-39_IGKJ2 (Fragment)	7	0.335939	0.0658952
A0A5C2GJR6	IG c1143_heavy_IGHV3-23_IGHD1-26_IGHJ6 (Fragment)	3	0.611275	0.566581
A0A5C2GJS5	IG c1285_heavy_IGHV3-23_IGHD3-3_IGHJ4 (Fragment)	2	2.54678	0.149561
A0A5C2GK12	IG c1202_heavy_IGHV3-9_IGHD1-7_IGHJ3 (Fragment)	2	1.53683	0.114963
A0A5C2GK31	IG c519_light_IGKV3-15_IGKJ4 (Fragment)	2	1.2278	0.717021
A0A5C2GK74	IG c1338_light_IGLV1-51_IGLJ3 (Fragment)	4	1.2769	0.479942
A0A5C2GK82	IG c307_light_IGLV1-51_IGLJ2 (Fragment);IG c510_light_IGLV1-51_IGLJ2 (Fragment);IG c157_light_IGLV1-51_IGLJ1 (Fragment)	2	1.39041	0.146748
A0A5C2GK98	IG c939_light_IGKV3-20_IGKJ2 (Fragment)	4	0.964887	0.929733
A0A5C2GKD9	IG c15_heavy_IGHV3-74_IGHD3-9_IGHJ4 (Fragment)	2	1.31673	0.307217
A0A5C2GKE9	IGH + IGL c507_light_IGKV1-5_IGKJ1 (Fragment)	2	1.31962	0.526998
A0A5C2GKF1	IG c2_heavy_IGHV4-34_IGHD4-23_IGHJ4 (Fragment)	1	0.726981	0.145057
A0A5C2GKF6	IG c35_heavy_IGHV3-7_IGHD5-24_IGHJ4 (Fragment)	1	0.523114	0.0758686
A0A5C2GKG9	IG c571_heavy_IGHV3-53_IGHD7-27_IGHJ4 (Fragment)	3	0.8985	0.562917
A0A5C2GKH6	IG c1226_heavy_IGHV3-53_IGHD5-12_IGHJ4 (Fragment)	2	1.392	0.525272
A0A5C2GKH9	IG c781_light_IGKV3-20_IGKJ1 (Fragment)	1	1.45339	0.0529218
A0A5C2GKJ6	IG c1205_heavy_IGHV3-66_IGHD1-7_IGHJ4 (Fragment)	1	1.40096	0.0854128
A0A5C2GKN0	IG c150_light_IGKV4-1_IGKJ4 (Fragment)	3	0.847402	0.437953
A0A5C2GKN1	IG c280_light_IGKV3-20_IGKJ2 (Fragment)	1	1.09334	0.738248
A0A5C2GKQ7	IG c447_light_IGLV3-21_IGLJ3 (Fragment)	2	0.828479	0.25815
A0A5C2GKR5	IG c577_heavy_IGHV3-9_IGHD3-16_IGHJ4 (Fragment)	2	1.47335	0.145909
A0A5C2GKT0	IG c944_light_IGKV1-5_IGKJ1 (Fragment)	1	5.04242	0.129675
A0A5C2GKT3	IG c912_light_IGKV4-1_IGKJ5 (Fragment)	2	1.60151	0.126531
A0A5C2GL28	IG c26_heavy_IGHV3-7_IGHD6-13_IGHJ4 (Fragment)	6	0.87019	0.814569
A0A5C2GL38	IG c21_heavy_IGHV4-39_IGHD2-15_IGHJ2 (Fragment)	1	0.939106	0.837539
A0A5C2GL66	IG c272_heavy_IGHV3-48_IGHD2-15_IGHJ6 (Fragment)	1	0.855338	0.408372
A0A5C2GL78	IG c952_light_IGKV3-11_IGKJ5 (Fragment)	2	0.0716413	0.125793
A0A5C2GL85	IG c1069_light_IGKV3-20_IGKJ2 (Fragment)	2	0.608593	0.548954
A0A5C2GLB7	IG c590_light_IGKV4-1_IGKJ1 (Fragment)	4	1.23067	0.409413
A0A5C2GLK3	IG c246_light_IGLV2-14_IGLJ3 (Fragment);IG c240_light_IGLV2-14_IGLJ2 (Fragment)	1	2.09172	0.141541
A0A5C2GLM0	IG c402_heavy_IGHV3-21_IGHD3-10_IGHJ6 (Fragment)	1	0.777357	0.134411
A0A5C2GLP6	IG c465_heavy_IGHV3-49_IGHD3-22_IGHJ5 (Fragment)	1	1.80882	0.065629
A0A5C2GLS9	IG c138_heavy_IGHV5-51_IGHD6-13_IGHJ3 (Fragment)	2	1.2902	0.449283
A0A5C2GLT0	IG c716_light_IGKV3-20_IGKJ3 (Fragment)	3	0.403368	0.225133
A0A5C2GLU3	IG c148_heavy_IGHV3-7_IGHD3-3_IGHJ6 (Fragment)	1	0.913196	0.643752
A0A5C2GLU4	IG c316_heavy_IGHV3-7_IGHD5-18_IGHJ4 (Fragment);IG c573_heavy_IGHV3-7_IGHD3-3_IGHJ4 (Fragment)	2	1.25503	0.468484
A0A5C2GLW1	IG c336_heavy_IGHV3-72_IGHD7-27_IGHJ3 (Fragment)	5	0.2813	0.0590686
A0A5C2GLX2	IG c107_light_IGLV2-11_IGLJ1 (Fragment)	1	1.29154	0.241735
A0A5C2GLY3	IG c366_heavy_IGHV3-7_IGHD1-26_IGHJ4 (Fragment)	4	3.49948	0.0750898
A0A5C2GLY7	IG c444_light_IGKV3-15_IGKJ4 (Fragment);IG c204_light_IGKV3-15_IGKJ4 (Fragment)	2	1.12247	0.778306
A0A5C2GLY8	IG c40_light_IGKV3-15_IGKJ3 (Fragment)	2	1.02659	0.918878
A0A5C2GLZ3	IG c1022_heavy_IGHV1-2_IGHD3-16_IGHJ6 (Fragment)	2	1.04616	0.859403
A0A5C2GM36	IG c345_light_IGLV1-51_IGLJ2 (Fragment)	2	1.02733	0.89167
A0A5C2GM64	IG c692_light_IGKV4-1_IGKJ1 (Fragment)	4	3.07598	0.2014
A0A5C2GM65	IG c231_light_IGLV1-47_IGLJ2 (Fragment)	2	2.66959	0.182271
A0A5C2GM92	IG c871_light_IGKV3-20_IGKJ2 (Fragment)	1	1.5536	0.292104
A0A5C2GMA1	IG c1071_light_IGKV1-5_IGKJ2 (Fragment)	2	1.11774	0.724526
A0A5C2GMA5	IG c582_heavy_IGHV3-74_IGHD3-16_IGHJ5 (Fragment)	4	1.41659	0.227789
A0A5C2GMC2	IG c610_light_IGKV3-20_IGKJ3 (Fragment)	2	1.36527	0.614571
A0A5C2GMF3	IG c607_heavy_IGHV3-11_IGHD1-7_IGHJ4 (Fragment)	2	14.5512	0.12661
A0A5C2GMM1	IG c1492_heavy_IGHV1-18_IGHD2-2_IGHJ6 (Fragment)	1	4.31561	0.0690862
A0A5C2GMP2	IG c123_heavy_IGHV3-30_IGHD3-3_IGHJ3 (Fragment)	3	6.53466	0.180277
A0A5C2GMS8	IG c488_heavy_IGHV3-21_IGHD4-23_IGHJ4 (Fragment)	2	0.557541	0.190744
A0A5C2GMU4	IG c898_light_IGLV6-57_IGLJ3 (Fragment)	2	0.914071	0.523858
A0A5C2GMV9	IG c217_heavy_IGHV3-23_IGHD6-25_IGHJ4 (Fragment)	3	1.99821	0.0755294
A0A5C2GMW8	IG c277_heavy_IGHV3-23_IGHD3-16_IGHJ4 (Fragment)	3	0.514168	0.0525585
A0A5C2GNA6	IG c658_heavy_IGHV3-53_IGHD5-24_IGHJ4 (Fragment)	1	0.892915	0.359469
A0A5C2GNB9	IG c360_heavy_IGHV3-53_IGHD3-3_IGHJ4 (Fragment)	1	1.55858	0.273008
A0A5C2GNC4	IG c742_light_IGKV1-5_IGKJ1 (Fragment)	2	1.34982	0.0640957
A0A5C2GNK1	IG c975_heavy_IGHV3-30_IGHD5-24_IGHJ4 (Fragment)	1	0.388694	0.262836
A0A5C2GNM5	IG c1072_heavy_IGHV3-33_IGHD3-3_IGHJ4 (Fragment)	2	1.15428	0.63713
A0A5C2GNM8	IG c1131_light_IGKV3-15_IGKJ5 (Fragment);IG c1_light_IGKV3D-15_IGKJ3 (Fragment);IG c914_light_IGKV3-15_IGKJ2 (Fragment)	1	0.710885	0.492445
A0A5C2GNN4	IG c150_heavy_IGHV3-48_IGHD1-26_IGHJ3 (Fragment)	3	1.47871	0.289692
A0A5C2GNN5	IG c818_heavy_IGHV3-53_IGHD6-19_IGHJ4 (Fragment)	2	1.40764	0.240375
A0A5C2GNS8	IG c400_heavy_IGHV3-49_IGHD5-18_IGHJ4 (Fragment)	2	0.336891	0.165908
A0A5C2GNT5	IG c10_light_IGKV3-11_IGKJ1 (Fragment)	2	1.1994	0.507795
A0A5C2GNX4	IG c870_heavy_IGHV3-66_IGHD3-16_IGHJ1 (Fragment)	2	0.820674	0.729945
A0A5C2GNY9	IG c270_heavy_IGHV3-7_IGHD3-10_IGHJ3 (Fragment)	2	0.816941	0.350922
A0A5C2GP13	IG c38_heavy_IGHV3-74_IGHD2-15_IGHJ4 (Fragment)	3	1.47298	0.0614802
A0A5C2GP43	IG c1136_heavy_IGHV5-51_IGHD4-23_IGHJ4 (Fragment)	3	1.13777	0.682111
A0A5C2GP53	IG c464_heavy_IGHV3-30_IGHD3-3_IGHJ4 (Fragment)	1	0.984967	0.955318
A0A5C2GP91	IG c1205_heavy_IGHV4-39_IGHD6-19_IGHJ4 (Fragment)	1	0.788778	0.445074
A0A5C2GPC0	IG c1235_heavy_IGHV3-74_IGHD2-8_IGHJ6 (Fragment)	2	1.50863	0.243318
A0A5C2GPD5	IG c430_heavy_IGHV3-23_IGHD4-17_IGHJ2 (Fragment)	1	0.740316	0.444412
A0A5C2GPF3	IG c1230_light_IGKV1-6_IGKJ1 (Fragment)	8	1.1548	0.659927
A0A5C2GPP7	IG c1168_heavy_IGHV3-30_IGHD4-23_IGHJ4 (Fragment)	6	0.937823	0.56336
A0A5C2GPS3	IG c1031_heavy_IGHV3-23_IGHD2-8_IGHJ4 (Fragment)	2	0.284003	0.352443
A0A5C2GPS6	IG c873_heavy_IGHV3-23_IGHD5-24_IGHJ4 (Fragment)	3	2.11322	0.379545
A0A5C2GQ05	IG c1476_heavy_IGHV3-7_IGHD4-11_IGHJ4 (Fragment)	2	0.735122	0.129775
A0A5C2GQ14	IG c814_heavy_IGHV3-49_IGHD5-12_IGHJ4 (Fragment)	2	1.13445	0.519038
A0A5C2GQ55	IG c1526_heavy_IGHV3-7_IGHD3-3_IGHJ4 (Fragment)	4	1.3911	0.463868
A0A5C2GQ60	IG c864_heavy_IGHV3-23_IGHD3-22_IGHJ4 (Fragment)	2	2.51098	0.230779
A0A5C2GQG4	IG c780_heavy_IGHV3-11_IGHD4-23_IGHJ4 (Fragment);IG c1354_heavy_IGHV3-48_IGHD1-7_IGHJ4 (Fragment)	1	1.13396	0.576083
A0A5C2GQI8	IG c1488_heavy_IGHV4-61_IGHD4-23_IGHJ4 (Fragment)	2	3.21174	0.0715018
A0A5C2GQV6	IG c920_heavy_IGHV3-74_IGHD7-27_IGHJ2 (Fragment)	4	0.914233	0.721015
A0A5C2GQX0	IG c1608_heavy_IGHV3-33_IGHD3-9_IGHJ4 (Fragment);IG c187_heavy_IGHV3-33_IGHD3-9_IGHJ4 (Fragment)	2	2.15021	0.165598
A0A5C2GR08	IG c970_heavy_IGHV3-48_IGHD3-3_IGHJ6 (Fragment)	2	1.93037	0.593985
A0A5C2GR14	IG c1317_light_IGKV2-28_IGKJ3 (Fragment)	1	1.12722	0.786801
A0A5C2GR19	IG c1836_heavy_IGHV4-59_IGHD3-9_IGHJ4 (Fragment)	1	2.73679	0.100976
A0A5C2GR38	IG c1184_heavy_IGHV3-66_IGHD3-22_IGHJ3 (Fragment)	2	0.970851	0.918134
A0A5C2GR58	IG c1383_heavy_IGHV3-7_IGHD3-22_IGHJ5 (Fragment)	3	0.251194	0.266715
A0A5C2GR70	IG c1896_heavy_IGHV3-7_IGHD3-3_IGHJ6 (Fragment)	4	0.669181	0.269467
A0A5C2GR94	IG c4_light_IGKV3-20_IGKJ3 (Fragment)	2	7.51954	0.309009
A0A5C2GRC6	IG c15_light_IGKV3D-15_IGKJ1 (Fragment)	2	1.45766	0.112291
A0A5C2GRD0	IG c1080_heavy_IGHV3-21_IGHD5-12_IGHJ4 (Fragment)	3	1.04938	0.823172
A0A5C2GRD1	IG c1274_heavy_IGHV3-33_IGHD6-19_IGHJ4 (Fragment)	2	0.938492	0.787306
A0A5C2GRG4	IG c1483_heavy_IGHV1-46_IGHD6-13_IGHJ4 (Fragment)	4	1.16127	0.636651
A0A5C2GRG5	IG c376_light_IGLV3-21_IGLJ2 (Fragment)	1	1.54962	0.122978
A0A5C2GRL3	IG c271_heavy_IGHV3-74_IGHD2-8_IGHJ6 (Fragment)	1	0.567031	0.120591
A0A5C2GRN5	IG c71_light_IGKV1D-13_IGKJ3 (Fragment)	1	1.27341	0.445737
A0A5C2GRP9	IG c1563_heavy_IGHV3-73_IGHD2-15_IGHJ4 (Fragment)	1	1.0983	0.624796
A0A5C2GRQ1	IG c559_heavy_IGHV3-53_IGHD3-9_IGHJ2 (Fragment)	1	0.818678	0.77109
A0A5C2GRQ9	IG c145_light_IGKV3-15_IGKJ4 (Fragment)	2	1.18998	0.583306
A0A5C2GRY2	IG c57_light_IGKV3-15_IGKJ2 (Fragment)	2	1.38711	0.468718
A0A5C2GRZ5	IG c294_light_IGKV1-12_IGKJ5 (Fragment);IG c665_light_IGKV1-12_IGKJ5 (Fragment)	1	0.972586	0.747771
A0A5C2GRZ8	IG c1260_heavy_IGHV2-26_IGHD3-3_IGHJ3 (Fragment)	2	1.12551	0.626411
A0A5C2GS00	IG c151_light_IGKV3-15_IGKJ1 (Fragment)	1	1.34848	0.0892249
A0A5C2GS13	IG c275_light_IGKV3-20_IGKJ2 (Fragment)	2	0.974143	0.94087
A0A5C2GSB5	IG c551_heavy_IGHV3-7_IGHD3-10_IGHJ6 (Fragment)	2	0.639354	0.253053
A0A5C2GSD9	IG c227_light_IGLV3-25_IGLJ3 (Fragment)	10	1.05506	0.766667
A0A5C2GSI6	IG c1098_light_IGKV3-15_IGKJ5 (Fragment)	1	0.87988	0.42269
A0A5C2GSJ0	IG c1913_heavy_IGHV4-4_IGHD2-15_IGHJ6 (Fragment)	2	3.05667	0.237567
A0A5C2GSJ9	IG c769_heavy_IGHV3-23_IGHD6-19_IGHJ3 (Fragment)	2	0.624801	0.254763
A0A5C2GSP8	IG c1510_heavy_IGHV3-7_IGHD5-12_IGHJ4 (Fragment);IG c657_heavy_IGHV3-7_IGHD5-12_IGHJ4 (Fragment)	3	0.911798	0.869162
A0A5C2GSQ5	IG c829_heavy_IGHV3-9_IGHD6-13_IGHJ4 (Fragment)	3	0.615373	0.534887
A0A5C2GSW5	IG c417_light_IGLV3-21_IGLJ3 (Fragment)	1	0.968235	0.890691
A0A5C2GSX0	IG c379_light_IGKV1D-33_IGKJ3 (Fragment)	1	3.20673	0.0843968
A0A5C2GSZ9	IG c939_heavy_IGHV3-21_IGHD7-27_IGHJ3 (Fragment)	4	1.93191	0.0834365
A0A5C2GT12	IG c1844_heavy_IGHV3-23_IGHD3-22_IGHJ2 (Fragment)	3	0.515458	0.175205
A0A5C2GT47	IG c517_light_IGKV3-15_IGKJ1 (Fragment)	3	1.52876	0.590489
A0A5C2GT62	IG c1690_heavy_IGHV3-21_IGHD5-18_IGHJ6 (Fragment)	3	1.04879	0.820363
A0A5C2GT79	IG c664_light_IGKV2-30_IGKJ3 (Fragment)	1	1.16855	0.486396
A0A5C2GTB1	IG c1904_heavy_IGHV3-13_IGHD3-3_IGHJ2 (Fragment);IG c1901_heavy_IGHV3-13_IGHD3-3_IGHJ2 (Fragment)	3	0.610593	0.378753
A0A5C2GTG1	IG c637_light_IGKV3-20_IGKJ2 (Fragment)	1	1.22337	0.167016
A0A5C2GTI8	IG c784_light_IGKV1D-13_IGKJ4 (Fragment)	2	1.52135	0.338995
A0A5C2GTP5	IG c1229_heavy_IGHV3-21_IGHD6-19_IGHJ6 (Fragment)	2	0.93642	0.576391
A0A5C2GTR3	IG c393_light_IGKV3-20_IGKJ1 (Fragment)	1	2.05366	0.195048
A0A5C2GTT5	IG c911_heavy_IGHV3-23_IGHD1-7_IGHJ3 (Fragment)	1	0.656024	0.279061
A0A5C2GTT7	IG c925_light_IGKV4-1_IGKJ2 (Fragment)	6	1.41798	0.160199
A0A5C2GTY0	IG c49_light_IGKV1D-13_IGKJ5 (Fragment)	2	2.80647	0.107656
A0A5C2GU01	IG c233_light_IGLV3-21_IGLJ3 (Fragment)	1	1.79933	0.145262
A0A5C2GUC0	IG c907_light_IGKV3-15_IGKJ3 (Fragment)	1	1.68285	0.405352
A0A5C2GUJ0	IG c177_heavy_IGHV5-51_IGHD2-2_IGHJ4 (Fragment)	1	1.36787	0.0865371
A0A5C2GUN8	IG c227_heavy_IGHV3-23_IGHD2-8_IGHJ4 (Fragment)	3	0.819472	0.574226
A0A5C2GUT4	IG c1191_light_IGKV1-33_IGKJ2 (Fragment)	1	1.11349	0.249959
A0A5C2GUV4	IG c553_light_IGKV3-20_IGKJ2 (Fragment)	1	1.06783	0.538828
A0A5C2GUV5	IG c297_heavy_IGHV3-33_IGHD3-16_IGHJ6 (Fragment)	2	0.761695	0.627744
A0A5C2GUX6	IG c389_light_IGKV3-11_IGKJ1 (Fragment)	1	1.05658	0.290756
A0A5C2GUY4	IG c1345_light_IGKV1-5_IGKJ1 (Fragment)	3	0.990968	0.945978
A0A5C2GV35	IG c1331_light_IGKV3-20_IGKJ1 (Fragment)	2	1.76929	0.0634078
A0A5C2GV52	IG c1434_light_IGKV1-5_IGKJ2 (Fragment)	1	1.24188	0.302178
A0A5C2GV70	IG c1217_light_IGKV3-15_IGKJ4 (Fragment)	2	1.09135	0.356034
A0A5C2GV75	IG c1361_heavy_IGHV3-7_IGHD3-3_IGHJ4 (Fragment)	3	1.08601	0.420645
A0A5C2GV93	IG c1485_light_IGLV3-25_IGLJ2 (Fragment)	1	0.547154	0.0947198
A0A5C2GVC0	IG c802_light_IGKV3-20_IGKJ5 (Fragment)	1	2.00519	0.173918
A0A5C2GVD7	IG c1535_light_IGLV3-19_IGLJ2 (Fragment)	1	0.771723	0.248046
A0A5C2GVE4	IG c1739_heavy_IGHV3-21_IGHD3-9_IGHJ5 (Fragment)	2	0.655476	0.0833733
A0A5C2GVE5	IG c517_heavy_IGHV1-8_IGHD3-16_IGHJ5 (Fragment)	1	1.26669	0.27423
A0A5C2GVJ2	IG c1491_heavy_IGHV3-21_IGHD3-3_IGHJ4 (Fragment)	1	1.34829	0.231986
A0A5C2GVL1	IG c1347_light_IGKV2-30_IGKJ4 (Fragment)	2	0.822338	0.590124
A0A5C2GVM3	IG c846_light_IGKV3-20_IGKJ4 (Fragment)	3	1.58351	0.0849967
A0A5C2GVM5	IG c1614_light_IGLV6-57_IGLJ3 (Fragment)	8	1.09781	0.358411
A0A5C2GVP0	IG c1551_heavy_IGHV3-48_IGHD1-1_IGHJ5 (Fragment)	4	1.4613	0.13639
A0A5C2GVP3	IG c617_heavy_IGHV3-7_IGHD6-19_IGHJ3 (Fragment)	3	0.532386	0.340768
A0A5C2GVU1	IG c1453_light_IGKV3-11_IGKJ5 (Fragment);IG c1450_light_IGKV3-11_IGKJ5 (Fragment)	2	1.13712	0.390068
A0A5C2GVU8	IG c677_heavy_IGHV5-51_IGHD3-22_IGHJ4 (Fragment)	1	0.698289	0.34057
A0A5C2GW09	IG c1641_light_IGKV1-6_IGKJ4 (Fragment)	1	1.2149	0.271506
A0A5C2GW95	IG c1845_light_IGLV1-47_IGLJ3 (Fragment)	2	1.09132	0.647669
A0A5C2GWB8	IG c1203_light_IGLV1-44_IGLJ3 (Fragment)	2	0.641347	0.37306
A0A5C2GWH0	IG c907_heavy_IGHV3-9_IGHD6-19_IGHJ4 (Fragment)	4	0.741456	0.618556
A0A5C2GWW0	IG c160_light_IGKV3-20_IGKJ4 (Fragment)	1	1.01638	0.983016
A0A5C2GX20	IG c1493_light_IGKV3-11_IGKJ4 (Fragment)	3	0.75619	0.771892
A0A5C2GX39	IG c1513_light_IGKV3-11_IGKJ4 (Fragment)	2	1.11135	0.738803
A0A5C2GX61	IG c1402_light_IGKV3-11_IGKJ5 (Fragment)	1	0.895238	0.151635
A0A5C2GXA1	IG c1583_light_IGKV2D-28_IGKJ2 (Fragment)	6	1.35764	0.157097
A0A5C2GXB0	IG c1593_light_IGKV4-1_IGKJ2 (Fragment);IG c1050_light_IGKV4-1_IGKJ2 (Fragment)	1	0.373549	0.225392
A0A5C2GXB2	IG c1079_light_IGKV3-20_IGKJ2 (Fragment)	2	0.860422	0.163031
A0A5C2GXC2	IG c1247_heavy_IGHV1-69_IGHD1-1_IGHJ6 (Fragment)	2	1.89715	0.0711334
A0A5C2GXV9	IG c478_light_IGKV1D-13_IGKJ4 (Fragment)	1	0.62393	0.547875
A0A5C2GY48	IG c1672_light_IGLV3-1_IGLJ2 (Fragment)	3	1.07967	0.641316
A0A5C2GYE9	IG c1409_light_IGKV3-20_IGKJ2 (Fragment)	3	1.09202	0.33557
A0A5C2GYH7	IG c698_light_IGKV1-5_IGKJ1 (Fragment);IG c1278_light_IGKV1-5_IGKJ1 (Fragment)	5	1.27488	0.173905
A0A5C2GYJ2	IG c800_light_IGKV3-20_IGKJ4 (Fragment)	2	1.28675	0.0695703
A0A5C2GYL4	IG c830_light_IGKV1-12_IGKJ5 (Fragment)	3	1.31104	0.294446
A0A5C2GYM6	IG c1448_light_IGKV4-1_IGKJ1 (Fragment)	2	1.74562	0.398921
A0A5C2GYX6	IG c950_light_IGKV3-20_IGKJ2 (Fragment)	4	4.25379	0.165382
A0A5C2GZG9	IG c1078_light_IGKV1-27_IGKJ3 (Fragment)	6	1.21393	0.0912462
A0A5C2GZQ0	IG c1158_light_IGLV1-40_IGLJ2 (Fragment)	1	1.15692	0.620091
A0A5C2GZU5	IG c1300_light_IGKV1-12_IGKJ1 (Fragment)	2	1.51967	0.0629421
A0A5C2H0E8	IG c1550_light_IGKV3-15_IGKJ1 (Fragment)	3	0.947682	0.732698
A0A5C2H0S8	IG c1548_light_IGKV1-9_IGKJ4 (Fragment)	3	1.0941	0.586511
A0A5C2H0X4	IG c586_light_IGLV3-25_IGLJ2 (Fragment)	2	1.15179	0.503752
A0A5C2H1N9	IG c1639_light_IGLV2-11_IGLJ3 (Fragment)	1	1.26228	0.19411
A0A5C2H2W5	IG c1326_light_IGKV1-5_IGKJ1 (Fragment)	1	1.28681	0.078286
A0A5C2H3A1	IG c1476_light_IGLV2-8_IGLJ1 (Fragment)	1	0.955477	0.702726
A0A5C2H3T0	IG c1706_light_IGKV3-11_IGKJ2 (Fragment)	9	0.803252	0.584081
A0N071	Delta globin	4	0.777281	0.601332
A0N5G1	Rheumatoid factor C6 light chain (Fragment)	4	1.11043	0.655002
A0N7I9	F5-20 (Fragment)	1	1.86856	0.215141
A1AEX2	23S rRNA (uracil(1939)-C(5))-methyltransferase RlmD	1	0.9681	0.82901
A2IPH7	HRV Fab 025-VH (Fragment)	2	1.00741	0.933931
A2J1N7	Rheumatoid factor RF-ET10 (Fragment)	2	1.12862	0.471792
A2JA17	Anti-mucin1 heavy chain variable region (Fragment)	2	1.19479	0.364114
A3KPE2	Apolipoprotein C-III	9	0.699014	0.431732
A5A6I6	Serotransferrin	4	1.38969	0.0781472
A5A6M6	Keratin, type II cytoskeletal 1;Keratin 1;Keratin 1;Keratin 1;Keratin 1;Keratin, type II cytoskeletal 1	13	1.00957	0.969793
A5PL32	APOL1 protein (Fragment);cDNA, FLJ94353, highly similar to Homo sapiens apolipoprotein L, 1 (APOL1), transcript variant 2, mRNA;APOL1 protein (Fragment);APOL1 protein (Fragment);APOL1 protein	18	0.831531	0.181915
A6XND0	Insulin-like growth factor-binding protein 3;Insulin-like growth factor binding protein 3 isoform b;Insulin-like growth factor-binding protein 3;Isoform 2 of Insulin-like growth factor-binding protein 3	6	0.173171	0.103513
A6XND9	Beta-2-microglobulin;Beta-2-microglobulin;Beta-2-microglobulin;Beta-2-microglobulin (Fragment);Beta-2-microglobulin	8	1.59057	0.174499
A8K139	cDNA FLJ76744, highly similar to Homo sapiens L1 cell adhesion molecule (L1CAM), transcript variant 1, mRNA;Neural cell adhesion molecule L1 (Fragment);Neural cell adhesion molecule L1;Isoform 2 of Neural cell adhesion molecule L1;Isoform 3 of Neural cell adhesion molecule L1;L1 cell adhesion molecule (Fragment);L1 cell adhesion molecule (Fragment);L1 cell adhesion molecule (Fragment)	1	0.832378	0.460975
A8K3I0	cDNA FLJ78437, highly similar to Homo sapiens cartilage oligomeric matrix protein (COMP), mRNA;cDNA FLJ53494, highly similar to Cartilage oligomeric matrix protein;Cartilage oligomeric matrix protein;Cartilage oligomeric matrix protein	12	1.01364	0.962037
A8K5T0	cDNA FLJ75416, highly similar to Homo sapiens complement factor H (CFH), mRNA	116	1.05387	0.725422
A8K6Q8	cDNA FLJ75881, highly similar to Homo sapiens transferrin receptor (p90, CD71) (TFRC), mRNA;Transferrin receptor (P90, CD71), isoform CRA_c;Transferrin receptor protein 1	8	1.84453	0.0589155
A8K8Z4	cDNA FLJ78071, highly similar to Human MHC class III complement component C6 mRNA	2	0.889455	0.575327
B1AHL2	Fibulin-1	8	1.50449	0.065595
B2R672	Extracellular link domain containing 1	3	1.3933	0.128435
B2R888	Monocyte differentiation antigen CD14	13	1.07153	0.601719
B2RC09	cDNA, FLJ95794, highly similar to Homo sapiens apolipoprotein F (APOF), mRNA;Apolipoprotein F	2	0.941499	0.485421
B3KUE5	Phospholipid transfer protein, isoform CRA_c;Phospholipid transfer protein;Isoform 2 of Phospholipid transfer protein;Isoform 3 of Phospholipid transfer protein;Phospholipid transfer protein isoform a variant (Fragment)	7	1.12432	0.16745
B4DF70	cDNA FLJ60461, highly similar to Peroxiredoxin-2;Epididymis secretory sperm binding protein Li 2a	4	0.582099	0.0712173
B4DHZ6	Transferrin, isoform CRA_c	2	0.921547	0.458892
B4DPQ3	cDNA FLJ51034, highly similar to Vitamin K-dependent protein C;cDNA FLJ51179, highly similar to Vitamin K-dependent protein C;Vitamin K-dependent protein C;Vitamin K-dependent protein C;Isoform 2 of Vitamin K-dependent protein C	10	1.56846	0.0730554
B4DPR2	cDNA FLJ50830, highly similar to Serum albumin	7	0.852757	0.30747
B4E1B2	cDNA FLJ53691, highly similar to Serotransferrin	6	3.51197	0.382783
B4E335	cDNA FLJ52842, highly similar to Actin, cytoplasmic 1;cDNA FLJ57283, highly similar to Actin, cytoplasmic 2;Actin, cytoplasmic 2;HCG15971, isoform CRA_a;Beta actin variant (Fragment);Beta actin variant (Fragment);Beta actin variant (Fragment);Uncharacterized protein (Fragment)	13	0.760504	0.477813
B4E367	cDNA FLJ61564, highly similar to Plexin domain-containing protein 2;Plexin domain-containing protein 2;Isoform 2 of Plexin domain-containing protein 2	2	0.974322	0.749838
B4E3S6	cDNA FLJ58413, highly similar to Complement component C7	3	1.02771	0.875578
B7Z1F8	cDNA FLJ53025, highly similar to Complement C4-B	5	0.591697	0.10356
B7Z3Y2	cDNA FLJ51879, highly similar to Prenylcysteine oxidase;cDNA FLJ51671, highly similar to Prenylcysteine oxidase;Prenylcysteine oxidase 1 (Fragment);Prenylcysteine oxidase 1;Uncharacterized protein PCYOX1 (Fragment);Prenylcysteine oxidase 1;Isoform 2 of Prenylcysteine oxidase 1	3	0.731136	0.10847
B7Z549	cDNA FLJ56821, highly similar to Inter-alpha-trypsin inhibitor heavy chain H1;Inter-alpha-trypsin inhibitor heavy chain H1	98	0.777902	0.105708
B7Z550	Complement component 8, beta polypeptide, isoform CRA_b;cDNA FLJ55311, highly similar to Complement component C8 beta chain;cDNA, FLJ79108, highly similar to Complement component C8 beta chain;Complement component C8 beta chain	52	0.91208	0.334197
B7Z556	cDNA FLJ56822, highly similar to Alpha-2-HS-glycoprotein	1	1.21099	0.11672
B7Z8Q2	cDNA FLJ55606, highly similar to Alpha-2-HS-glycoprotein;Alpha-2-HS-glycoprotein,Alpha-2-HS-glycoprotein	30	0.833473	0.104873
C0JYY2	Apolipoprotein B (Including Ag(X) antigen)	501	0.82386	0.110366
C9JF17	Apolipoprotein D (Fragment);Apolipoprotein D	6	1.18352	0.768201
C9JVG0	Serotransferrin (Fragment)	1	1.22379	0.136787
D3DP16	Fibrinogen gamma chain, isoform CRA_a	2	1.29328	0.707557
D3DQX7	Serum amyloid A protein	5	3.35171	0.127337
D6RF35	Vitamin D-binding protein;Vitamin D-binding protein;Isoform 3 of Vitamin D-binding protein	5	1.13129	0.509974
D9IWP9	Beta-2-glycoprotein I (Fragment)	37	0.871567	0.516145
D9YZU5	Beta-globin	38	0.828651	0.577503
D9ZGG2	Vitronectin	23	0.867359	0.201163
E7EQ64	Trypsin-1	2	1.04716	0.693975
E9PG08	Fetuin-B;GUGU gamma form;Fetuin-B;Isoform 2 of Fetuin-B	6	1.0768	0.235973
E9PHK0	Tetranectin	9	0.684713	0.169456
F2RM37	Coagulation factor IX;Coagulation factor IX;Isoform 2 of Coagulation factor IX	10	1.06773	0.821505
F6KPG5	Albumin (Fragment)	10	1.70353	0.364391
G3XAK1	Hepatocyte growth factor-like protein;Hepatocyte growth factor-like protein;Macrophage stimulating 1 (Hepatocyte growth factor-like) variant (Fragment)	15	0.66621	0.331204
H7C013	Serum albumin (Fragment)	1	0.636163	0.283011
I3L145	Sex hormone-binding globulin	16	0.993764	0.958856
L8E853	von Willebrand factor	3	0.769941	0.213928
O00187	Mannan-binding lectin serine protease 2	5	0.842617	0.750488
O00391	Sulfhydryl oxidase 1	7	0.786467	0.516532
O43263	RNA editing deaminase 1;Double-stranded RNA-specific editase 1;Isoform 2 of Double-stranded RNA-specific editase 1;Isoform 3 of Double-stranded RNA-specific editase 1;Isoform 4 of Double-stranded RNA-specific editase 1;Isoform 5 of Double-stranded RNA-specific editase 1;Isoform 6 of Double-stranded RNA-specific editase 1;RNA adenosine deaminase	1	0.842067	0.152404
O43866	CD5 antigen-like	14	0.746154	0.265152
O75636	Ficolin-3	16	1.03636	0.819341
O75882-2	Isoform 2 of Attractin	28	1.13594	0.551592
P00450	Ceruloplasmin	197	1.14347	0.155245
P00488	Coagulation factor XIII A chain	8	1.42841	0.178544
P00734	Prothrombin	76	0.998095	0.981646
P00735	Prothrombin	1	0.822168	0.142951
P00738	Haptoglobin	76	0.554338	0.189191
P00739	Haptoglobin-related protein	12	1.05938	0.503707
P00760	Cationic trypsin	1	0.732626	0.0626428
P00761	Trypsin	13	0.968232	0.77353
P01031	Complement C5	132	0.937284	0.48286
P01871	Immunoglobulin heavy constant mu	49	1.014	0.858813
P01973	Hemoglobin subunit alpha	2	1.99718	0.236566
P02070	Hemoglobin subunit beta	2	0.832926	0.815237
P02088	Hemoglobin subunit beta-1	3	0.704197	0.667532
P02652	Apolipoprotein A-II	20	0.809252	0.0684188
P02671	Fibrinogen alpha chain	130	1.19152	0.713695
P02747	Complement C1q subcomponent subunit C	10	0.896139	0.246103
P02753	Retinol-binding protein 4;Retinol-binding protein	18	0.914849	0.37993
P02760	Protein AMBP	32	1.02155	0.840704
P02763	Alpha-1-acid glycoprotein 1	16	0.960622	0.818898
P02769	Serum albumin	10	1.21411	0.236785
P02775	Platelet basic protein	14	0.893499	0.769404
P02776	Platelet factor 4	8	0.711862	0.608161
P03951	Coagulation factor XI	9	0.0475738	0.493387
P04220	Ig mu heavy chain disease protein	2	1.03854	0.910733
P04275	von Willebrand factor	73	0.994668	0.983307
P05160	Coagulation factor XIII B chain	9	1.10316	0.587545
P06702	Protein S100-A9	3	1.26832	0.661957
P06727	Apolipoprotein A-IV	86	1.09132	0.214231
P06868	Plasminogen	2	0.853299	0.477022
P07360	Complement component C8 gamma chain	17	0.719841	0.07312
P07489	Transthyretin	2	0.563334	0.496742
P08519	Apolipoprotein(a);Lipoprotein, Lp(A)	33	0.917469	0.526278
P08697	Alpha-2-antiplasmin	48	0.971444	0.786226
P0C0L5	Complement C4-B	246	0.889299	0.11802
P0C6U6	Replicase polyprotein 1a;Replicase polyprotein 1ab	2	0.552937	0.192799
P0DOX2	Immunoglobulin alpha-2 heavy chain	17	1.75595	0.0633796
P0DOX6	Immunoglobulin mu heavy chain	5	1.10354	0.6912
P0DOX7	Immunoglobulin kappa light chain	2	0.942795	0.295008
P11226	Mannose-binding protein C	2	1.11608	0.855515
P13645	Keratin, type I cytoskeletal 10	5	0.631249	0.565721
P15169	Carboxypeptidase N catalytic chain	20	0.915302	0.44617
P15814	Immunoglobulin lambda-like polypeptide 1	5	1.01742	0.912192
P18065	Insulin-like growth factor-binding protein 2	5	0.688964	0.189738
P18428	Lipopolysaccharide-binding protein	9	1.25905	0.336781
P19320	Vascular cell adhesion protein 1;Isoform 3 of Vascular cell adhesion protein 1;Vascular cell adhesion molecule 1 isoform a variant (Fragment)	9	1.79068	0.251592
P20305	Gelsolin (Fragment)	4	0.783421	0.418843
P20851	C4b-binding protein beta chain;Isoform 2 of C4b-binding protein beta chain	9	1.04394	0.871422
P22792	Carboxypeptidase N subunit 2	25	0.609504	0.0932865
P24627	Lactotransferrin	2	0.223025	0.141051
P33151	Cadherin-5;Cadherin 5, type 2 preproprotein variant (Fragment)	6	1.75041	0.0792743
P35747	Serum albumin	2	1.00622	0.983248
P35908	Keratin, type II cytoskeletal 2 epidermal	8	1.43499	0.583432
P43251	Biotinidase;Isoform 2 of Biotinidase;Isoform 3 of Biotinidase;Isoform 4 of Biotinidase	9	0.815754	0.139173
P43652	Afamin	71	0.897352	0.189488
P48740	Mannan-binding lectin serine protease 1	9	0.755597	0.575588
P49822	Serum albumin	18	0.668229	0.620095
P62913-2	Isoform 2 of 60S ribosomal protein L11;Cell growth-inhibiting protein 34;60S ribosomal protein L11,60S ribosomal protein L11 (Fragment);Ribosomal protein L11, isoform CRA_b	1	0.433475	0.153873
P80108	Phosphatidylinositol-glycan-specific phospholipase D	23	0.719647	0.0730015
P84387	Antimicrobial peptide 1	2	0.798365	0.26382
Q04756	Hepatocyte growth factor activator	12	1.23383	0.340031
Q06033	Inter-alpha-trypsin inhibitor heavy chain H3;Isoform 2 of Inter-alpha-trypsin inhibitor heavy chain H3	43	1.00622	0.944526
Q0ZCH1	Immunglobulin heavy chain variable region (Fragment)	1	1.34663	0.140558
Q0ZCI8	Immunglobulin heavy chain variable region (Fragment)	1	0.518041	0.265893
Q14520	Hyaluronan-binding protein 2;Isoform 2 of Hyaluronan-binding protein 2	14	0.9671	0.818286
Q1DSY1	Phosphatidylinositol transfer protein SFH5	1	1.38554	0.5528
Q2HRC9	Protein ORF10	1	0.66353	0.247421
Q4TZM4	Hemoglobin beta chain (Fragment)	2	0.685773	0.267031
Q53GZ8	Complement component 2 variant (Fragment)	5	1.00431	0.966126
Q56G89	Serum albumin	3	1.63722	0.422036
Q5FWF9	IGL@ protein	7	1.2093	0.2556
Q5I2A0	Serine protease inhibitor A3G;Serine protease inhibitor A3N	2	0.648811	0.270198
Q5JVE7	Coagulation factor X	13	0.748675	0.0610096
Q68CK4	Leucine-rich alpha-2-glycoprotein	28	1.13918	0.118923
Q68DS3	Uncharacterized protein DKFZp686H17246 (Fragment)	2	0.853317	0.063732
Q6EMK4	Vasorin	5	1.83387	0.150132
Q6IPQ0	IGL@ protein	1	1.05428	0.844963
Q6N091	Uncharacterized protein DKFZp686C02220 (Fragment)	10	1.05945	0.822584
Q6N093	Uncharacterized protein DKFZp686I04196 (Fragment)	33	1.21638	0.134126
Q6N095	Uncharacterized protein	10	1.01755	0.811782
Q6UXB8	Peptidase inhibitor 16;Isoform 2 of Peptidase inhibitor 16	7	0.410122	0.401853
Q6ZW64	cDNA FLJ41552 fis, clone COLON2004478, highly similar to Protein Tro alpha1 H,myeloma	5	3.45507	0.0512908
Q7Z2U7	Uncharacterized protein	1	1.86977	0.243764
Q86TT1	Full-length cDNA clone CS0DD006YL02 of Neuroblastoma of Homo sapiens (human)	3	1.37027	0.503672
Q96HR3	Mediator of RNA polymerase II transcription subunit 30;Isoform 2 of Mediator of RNA polymerase II transcription subunit 30	1	0.715556	0.483492
Q96PD5	N-acetylmuramoyl-L-alanine amidase	40	0.892565	0.538917
Q9NZP8	Complement C1r subcomponent-like protein	9	1.05022	0.815777
S6AWD6	IgG L chain	2	4.56442	0.0720133
S6B2B0	IgG L chain	1	1.98982	0.0599794
S6BAR0	IgG L chain	2	1.19893	0.241457
S6BGE0	IgG H chain	4	1.72437	0.235165
S6C4R7	IgG L chain	1	0.867361	0.569121
V9H1D9	Alpha globin	1	1.28844	0.519798
V9HVY1	Epididymis secretory sperm binding protein Li 78p	88	1.38085	0.45484
V9HW68	Epididymis luminal protein 214	71	1.23211	0.0757255
V9HWA9	Epididymis secretory sperm binding protein Li 62p	336	0.862476	0.102061
V9HWD8	Epididymis secretory sperm binding protein Li 163pA	42	0.984306	0.778044

## Sheet: Table S3
Table S3. KEGG pathway analysis of the differentially expressed proteins of serum samples between SHF with F2 and healthy controls (fold change of ≥± 1.5)
Map_ID	Map_Name	Seqs	Seqs_Num	URL
ko05014	Amyotrophic lateral sclerosis	B4E335 O75460	2	http://www.kegg.jp/kegg-bin/show_pathway?ko05014+K05692+K08852
ko04060	Cytokine-cytokine receptor interaction	P02775 P02776	2	http://www.kegg.jp/kegg-bin/show_pathway?ko04060+K10029+K05407
ko04061	Viral protein interaction with cytokine and cytokine receptor	P02775 P02776	2	http://www.kegg.jp/kegg-bin/show_pathway?ko04061+K10029+K05407
ko04610	Complement and coagulation cascades	H0YAC1 P05546	2	http://www.kegg.jp/kegg-bin/show_pathway?ko04610+K01324+K03912
ko04062	Chemokine signaling pathway	P02775 P02776	2	http://www.kegg.jp/kegg-bin/show_pathway?ko04062+K10029+K05407
ko04210	Apoptosis	B4E335 O75460	2	http://www.kegg.jp/kegg-bin/show_pathway?ko04210+K05692+K08852
B4E335	K05692	ACTB_G1	actin beta/gamma 1	ko05014	Amyotrophic lateral sclerosis	http://www.kegg.jp/kegg-bin/show_pathway?ko05014+K05692
O75460	K08852	ERN1	serine/threonine-protein kinase/endoribonuclease IRE1 [EC:2.7.11.1 3.1.26.-]	ko05014	Amyotrophic lateral sclerosis	http://www.kegg.jp/kegg-bin/show_pathway?ko05014+K08852
P02775	K10029	PPBP	platelet basic protein	ko04060	Cytokine-cytokine receptor interaction	http://www.kegg.jp/kegg-bin/show_pathway?ko04060+K10029
P02776	K05407	PF4	platelet factor 4	ko04060	Cytokine-cytokine receptor interaction	http://www.kegg.jp/kegg-bin/show_pathway?ko04060+K05407
P02775	K10029	PPBP	platelet basic protein	ko04061	Viral protein interaction with cytokine and cytokine receptor	http://www.kegg.jp/kegg-bin/show_pathway?ko04061+K10029
P02776	K05407	PF4	platelet factor 4	ko04061	Viral protein interaction with cytokine and cytokine receptor	http://www.kegg.jp/kegg-bin/show_pathway?ko04061+K05407
P02775	K10029	PPBP	platelet basic protein	ko04062	Chemokine signaling pathway	http://www.kegg.jp/kegg-bin/show_pathway?ko04062+K10029
P02776	K05407	PF4	platelet factor 4	ko04062	Chemokine signaling pathway	http://www.kegg.jp/kegg-bin/show_pathway?ko04062+K05407
B4E335	K05692	ACTB_G1	actin beta/gamma 1	ko04210	Apoptosis	http://www.kegg.jp/kegg-bin/show_pathway?ko04210+K05692
O75460	K08852	ERN1	serine/threonine-protein kinase/endoribonuclease IRE1 [EC:2.7.11.1 3.1.26.-]	ko04210	Apoptosis	http://www.kegg.jp/kegg-bin/show_pathway?ko04210+K08852

## Sheet: Table S4
Table S4. KEGG pathway analysis of the differentially expressed proteins of serum samples between SHF with F4 and SHF with F2 (fold change of ≥± 1.5)
Map_ID	Map_Name	Seqs	Seqs_Num	URL
ko04610	Complement and coagulation cascades	P02745 A6XNE2 P10643 P05546 Q03591	5	http://www.kegg.jp/kegg-bin/show_pathway?ko04610+K03986+K01334+K03996+K03912+K23815
ko05020	Prion disease	P02745 P10643	2	http://www.kegg.jp/kegg-bin/show_pathway?ko05020+K03986+K03996
ko05150	Staphylococcus aureus infection	P02745 A6XNE2	2	http://www.kegg.jp/kegg-bin/show_pathway?ko05150+K03986+K01334
ko05322	Systemic lupus erythematosus	P02745 P10643	2	http://www.kegg.jp/kegg-bin/show_pathway?ko05322+K03986+K03996
P02745	K03986	C1QA	complement C1q subcomponent subunit A	ko04610	Complement and coagulation cascades	http://www.kegg.jp/kegg-bin/show_pathway?ko04610+K03986
A6XNE2	K01334	CFD	complement factor D [EC:3.4.21.46]	ko04610	Complement and coagulation cascades	http://www.kegg.jp/kegg-bin/show_pathway?ko04610+K01334
P10643	K03996	C7	complement component 7	ko04610	Complement and coagulation cascades	http://www.kegg.jp/kegg-bin/show_pathway?ko04610+K03996
P05546	K03912	SERPIND1	heparin cofactor II	ko04610	Complement and coagulation cascades	http://www.kegg.jp/kegg-bin/show_pathway?ko04610+K03912
Q03591	K23815	CFHR1_2_3	complement factor H-related protein 1/2/3	ko04610	Complement and coagulation cascades	http://www.kegg.jp/kegg-bin/show_pathway?ko04610+K23815
P02745	K03986	C1QA	complement C1q subcomponent subunit A	ko05020	Prion disease	http://www.kegg.jp/kegg-bin/show_pathway?ko05020+K03986
P10643	K03996	C7	complement component 7	ko05020	Prion disease	http://www.kegg.jp/kegg-bin/show_pathway?ko05020+K03996
P02745	K03986	C1QA	complement C1q subcomponent subunit A	ko05150	Staphylococcus aureus infection	http://www.kegg.jp/kegg-bin/show_pathway?ko05150+K03986
A6XNE2	K01334	CFD	complement factor D [EC:3.4.21.46]	ko05150	Staphylococcus aureus infection	http://www.kegg.jp/kegg-bin/show_pathway?ko05150+K01334
P02745	K03986	C1QA	complement C1q subcomponent subunit A	ko05322	Systemic lupus erythematosus	http://www.kegg.jp/kegg-bin/show_pathway?ko05322+K03986
P10643	K03996	C7	complement component 7	ko05322	Systemic lupus erythematosus	http://www.kegg.jp/kegg-bin/show_pathway?ko05322+K03996
